# Supplementary material for: Experimental data of lithium-ion battery and ultracapacitor under DST and UDDS profiles at room temperature
Source: Data Brief. 2017 Feb 6;12:161–3. doi: 10.1016/j.dib.2017.01.019 (PMC5396853; doi:10.1016/j.dib.2017.01.019)
Supplement: Supplementary file 1 — Supplementary material [file mmc1.xlsx]

## Sheet: Sheet1
Dynamic Stress Test
sample time	battery		ultracapacity
	current/A	voltage/V	current	voltage
2016-08-20 16:44:00	0	13.131	38.897	1.7736
2016-08-20 16:44:01	0	13.134	36.334	1.7739
2016-08-20 16:44:01	0	13.141	33.964	1.7745
2016-08-20 16:44:02	0	13.145	31.756	1.7748
2016-08-20 16:44:03	0	13.147	29.714	1.7751
2016-08-20 16:44:04	0	13.154	27.825	1.7754
2016-08-20 16:44:05	0	13.158	26.032	1.7757
2016-08-20 16:44:06	0	13.163	24.383	1.7761
2016-08-20 16:44:07	0	13.163	22.844	1.7764
2016-08-20 16:44:08	0	13.166	21.402	1.7767
2016-08-20 16:44:09	0	13.169	20.056	1.777
2016-08-20 16:44:10	0	13.173	18.796	1.7773
2016-08-20 16:44:11	0	13.177	17.627	1.7773
2016-08-20 16:44:12	-4.762	13.179	16.525	1.7776
2016-08-20 16:44:13	-4.459	13.182	15.497	1.7779
2016-08-20 16:44:14	-4.177	13.187	14.533	1.7779
2016-08-20 16:44:15	-3.917	13.189	13.632	1.7782
2016-08-20 16:44:16	-3.668	13.191	12.796	1.7785
2016-08-20 16:44:17	-3.455	13.196	12.004	1.7785
2016-08-20 16:44:18	-3.245	13.197	11.253	1.7788
2016-08-20 16:44:19	-3.047	13.189	10.57	1.7788
2016-08-20 16:44:20	-2.87	13.188	9.92	1.7792
2016-08-20 16:44:21	-2.699	13.188	9.317	1.7792
2016-08-20 16:44:22	-2.542	13.19	8.746	1.7792
2016-08-20 16:44:23	-2.392	13.19	8.214	1.7795
2016-08-20 16:44:24	-2.253	13.191	7.723	1.7795
2016-08-20 16:44:25	-2.124	13.191	7.255	1.7795
2016-08-20 16:44:26	-1.995	13.191	2.469	1.7798
2016-08-20 16:44:27	-1.885	13.191	2.341	1.763
2016-08-20 16:44:28	-1.771	13.191	2.206	1.7621
2016-08-20 16:44:29	-1.668	13.191	2.081	1.7615
2016-08-20 16:44:30	-1.583	13.191	1.97	1.7606
2016-08-20 16:44:31	-1.493	13.192	1.858	1.7599
2016-08-20 16:44:32	-1.41	13.191	1.76	1.7593
2016-08-20 16:44:33	-1.337	13.193	1.661	1.759
2016-08-20 16:44:34	-1.257	13.193	1.574	1.7584
2016-08-20 16:44:35	-1.6	13.193	1.484	1.7575
2016-08-20 16:44:36	-1.576	13.193	1.408	1.7571
2016-08-20 16:44:37	-1.555	13.194	1.334	1.7565
2016-08-20 16:44:38	-1.533	13.194	1.261	1.7562
2016-08-20 16:44:39	-1.51	13.194	1.189	1.804
2016-08-20 16:44:40	-1.502	13.193	1.128	1.8064
2016-08-20 16:44:41	-1.479	13.194	1.066	1.8086
2016-08-20 16:44:42	-1.463	13.194	1.012	1.8105
2016-08-20 16:44:43	-1.456	13.194	0.957	1.8123
2016-08-20 16:44:44	-1.441	13.193	0.905	1.8142
2016-08-20 16:44:45	-1.426	13.193	0.862	1.8157
2016-08-20 16:44:46	-1.421	13.188	0.816	1.8173
2016-08-20 16:44:47	-1.396	13.182	0.774	1.8027
2016-08-20 16:44:48	-1.395	13.18	0.74	1.8033
2016-08-20 16:44:49	-1.386	13.179	0.7	1.8036
2016-08-20 16:44:50	-1.376	13.178	0.656	1.8043
2016-08-20 16:44:51	-1.372	13.176	0.634	1.8046
2016-08-20 16:44:52	-1.361	13.173	0.596	1.8049
2016-08-20 16:44:53	-1.352	13.171	0.575	1.8052
2016-08-20 16:44:54	-1.346	13.17	-3.866	1.8055
2016-08-20 16:44:55	-1.335	13.168	-3.622	1.8058
2016-08-20 16:44:56	-1.329	13.168	-3.391	1.8061
2016-08-20 16:44:57	-1.324	13.167	-3.176	1.8064
2016-08-20 16:44:58	-1.322	13.189	-2.983	1.8067
2016-08-20 16:44:59	-1.313	13.203	-2.792	1.8071
2016-08-20 16:45:00	-1.306	13.209	-2.616	1.8071
2016-08-20 16:45:01	-1.302	13.212	-2.458	1.8077
2016-08-20 16:45:02	-1.295	13.216	-2.301	1.8077
2016-08-20 16:45:03	-1.698	13.217	-2.157	1.7928
2016-08-20 16:45:04	-1.746	13.223	-2.023	1.7922
2016-08-20 16:45:05	-1.779	13.225	-1.892	1.7916
2016-08-20 16:45:06	-1.813	13.218	11.302	1.7909
2016-08-20 16:45:07	-1.842	13.218	10.576	1.7903
2016-08-20 16:45:08	-1.872	13.218	9.913	1.7897
2016-08-20 16:45:09	-1.902	13.221	9.287	1.7894
2016-08-20 16:45:10	-1.922	13.221	8.701	1.7888
2016-08-20 16:45:11	-1.948	13.222	8.174	1.7885
2016-08-20 16:45:12	-1.974	13.223	7.667	1.7881
2016-08-20 16:45:13	-1.998	13.224	7.195	1.7872
2016-08-20 16:45:14	-2.029	13.224	2.504	1.7869
2016-08-20 16:45:15	-0.847	13.227	2.357	1.7866
2016-08-20 16:45:16	-0.748	13.226	2.248	1.7863
2016-08-20 16:45:17	-0.659	13.228	2.118	1.786
2016-08-20 16:45:18	-0.565	13.227	1.99	1.7857
2016-08-20 16:45:19	-0.487	13.228	1.875	1.7857
2016-08-20 16:45:20	-0.404	13.231	1.768	1.7854
2016-08-20 16:45:21	-0.338	13.23	1.668	1.785
2016-08-20 16:45:22	-0.266	13.228	1.573	1.7847
2016-08-20 16:45:23	-0.564	13.22	1.478	1.7847
2016-08-20 16:45:24	-0.547	13.218	1.399	1.7844
2016-08-20 16:45:25	-0.523	13.217	1.32	1.7841
2016-08-20 16:45:26	-0.504	13.217	1.244	1.7841
2016-08-20 16:45:27	-0.49	13.217	1.171	1.7674
2016-08-20 16:45:28	-0.475	13.215	1.107	1.7664
2016-08-20 16:45:29	-0.454	13.215	1.042	1.7649
2016-08-20 16:45:30	-0.436	13.214	-3.382	1.764
2016-08-20 16:45:31	-0.423	13.214	-3.155	1.7633
2016-08-20 16:45:32	-0.411	13.214	-2.958	1.7624
2016-08-20 16:45:33	-0.399	13.213	-2.77	1.7618
2016-08-20 16:45:34	-0.391	13.211	-2.596	1.7609
2016-08-20 16:45:35	-0.377	13.209	-2.43	1.7602
2016-08-20 16:45:36	-0.368	13.209	-2.278	1.7596
2016-08-20 16:45:37	-0.359	13.207	-2.129	1.759
2016-08-20 16:45:38	-0.351	13.206	-1.997	1.7587
2016-08-20 16:45:39	-0.707	13.206	-1.867	1.8061
2016-08-20 16:45:40	-0.744	13.206	-1.749	1.8083
2016-08-20 16:45:41	-0.768	13.205	-1.639	1.8105
2016-08-20 16:45:42	-0.798	13.204	-1.541	1.8123
2016-08-20 16:45:43	-0.823	13.205	-1.439	1.8139
2016-08-20 16:45:44	-0.843	13.204	-1.345	1.8157
2016-08-20 16:45:45	-0.873	13.205	-1.262	1.8173
2016-08-20 16:45:46	-0.889	13.192	-1.178	1.8185
2016-08-20 16:45:47	-0.909	13.19	-1.108	1.804
2016-08-20 16:45:48	-0.931	13.188	-1.037	1.8043
2016-08-20 16:45:49	-0.949	13.183	-0.968	1.8049
2016-08-20 16:45:50	-0.961	13.183	-0.916	1.8052
2016-08-20 16:45:51	-0.982	13.18	-0.846	1.8055
2016-08-20 16:45:52	-0.996	13.18	-0.799	1.8058
2016-08-20 16:45:53	-1.01	13.179	-0.745	1.8061
2016-08-20 16:45:54	-1.021	13.177	-5.106	1.8064
2016-08-20 16:45:55	-1.029	13.173	-4.784	1.8064
2016-08-20 16:45:56	-1.049	13.171	-4.488	1.8067
2016-08-20 16:45:57	-1.057	13.169	-4.214	1.8071
2016-08-20 16:45:58	-1.066	13.203	-3.952	1.8077
2016-08-20 16:45:59	-1.083	13.205	-3.71	1.808
2016-08-20 16:46:00	-1.093	13.213	-3.482	1.808
2016-08-20 16:46:01	-1.104	13.215	-3.263	1.8083
2016-08-20 16:46:02	-1.501	13.219	-3.063	1.8083
2016-08-20 16:46:03	-1.551	13.222	-2.879	1.7934
2016-08-20 16:46:04	-1.595	13.222	-2.705	1.7928
2016-08-20 16:46:05	-1.651	13.225	-2.531	1.7919
2016-08-20 16:46:06	-1.682	13.227	10.72	1.7912
2016-08-20 16:46:07	-1.721	13.219	10.034	1.7906
2016-08-20 16:46:08	-1.77	13.22	9.4	1.7903
2016-08-20 16:46:09	-1.793	13.222	8.802	1.7897
2016-08-20 16:46:10	-1.834	13.221	8.256	1.7894
2016-08-20 16:46:11	-1.864	13.223	7.747	1.7888
2016-08-20 16:46:12	-1.887	13.225	7.258	1.7881
2016-08-20 16:46:13	-1.921	13.226	6.808	1.7878
2016-08-20 16:46:14	-0.775	13.225	2.126	1.7872
2016-08-20 16:46:15	-0.67	13.226	2	1.7869
2016-08-20 16:46:16	-0.583	13.227	1.91	1.7866
2016-08-20 16:46:17	-0.499	13.228	1.796	1.7863
2016-08-20 16:46:18	-0.416	13.228	1.692	1.786
2016-08-20 16:46:19	-0.35	13.229	1.592	1.7857
2016-08-20 16:46:20	-0.282	13.23	1.501	1.7854
2016-08-20 16:46:21	-0.217	13.229	1.409	1.7854
2016-08-20 16:46:22	-0.513	13.229	1.331	1.785
2016-08-20 16:46:23	-0.489	13.219	1.253	1.7847
2016-08-20 16:46:24	-0.478	13.217	1.175	1.7847
2016-08-20 16:46:25	-0.455	13.218	1.107	1.7844
2016-08-20 16:46:26	-0.446	13.216	1.045	1.7841
2016-08-20 16:46:27	-0.433	13.216	0.981	1.7674
2016-08-20 16:46:28	-0.413	13.214	0.927	1.7664
2016-08-20 16:46:29	-0.405	13.213	0.875	1.7655
2016-08-20 16:46:30	-0.391	13.212	-3.545	1.7643
2016-08-20 16:46:31	-0.379	13.211	-3.32	1.7633
2016-08-20 16:46:32	-0.373	13.211	-3.113	1.7624
2016-08-20 16:46:33	-0.374	13.21	-2.917	1.7618
2016-08-20 16:46:34	-0.348	13.209	-2.735	1.7612
2016-08-20 16:46:35	-0.337	13.207	-2.564	1.7602
2016-08-20 16:46:36	-0.34	13.207	-2.414	1.7596
2016-08-20 16:46:37	-0.325	13.205	-2.261	1.7593
2016-08-20 16:46:38	-0.681	13.205	-2.119	1.7587
2016-08-20 16:46:39	-0.71	13.205	-1.985	1.8061
2016-08-20 16:46:40	-0.745	13.205	-1.861	1.8086
2016-08-20 16:46:41	-0.776	13.205	-1.74	1.8105
2016-08-20 16:46:42	-0.802	13.204	-1.638	1.8123
2016-08-20 16:46:43	-0.83	13.203	-1.532	1.8139
2016-08-20 16:46:44	-0.847	13.203	-1.435	1.8157
2016-08-20 16:46:45	-0.875	13.201	-1.346	1.8173
2016-08-20 16:46:46	-0.896	13.195	-1.262	1.8185
2016-08-20 16:46:47	-0.915	13.188	-1.181	1.804
2016-08-20 16:46:48	-0.927	13.186	-1.115	1.8043
2016-08-20 16:46:49	-0.949	13.182	-1.04	1.8049
2016-08-20 16:46:50	-0.968	13.18	-0.976	1.8052
2016-08-20 16:46:51	-0.978	13.18	-0.917	1.8055
2016-08-20 16:46:52	-0.991	13.178	-0.86	1.8058
2016-08-20 16:46:53	-1.013	13.175	-0.805	1.8061
2016-08-20 16:46:54	-1.028	13.173	-5.177	1.8064
2016-08-20 16:46:55	-1.03	13.172	-4.865	1.8067
2016-08-20 16:46:56	-1.048	13.169	-4.553	1.8067
2016-08-20 16:46:57	-1.054	13.168	-4.279	1.8071
2016-08-20 16:46:58	-1.068	13.192	-4.011	1.8077
2016-08-20 16:46:59	-1.073	13.206	-3.77	1.808
2016-08-20 16:47:00	-1.082	13.208	-3.535	1.808
2016-08-20 16:47:01	-1.092	13.208	-3.319	1.8083
2016-08-20 16:47:02	-1.494	13.214	-3.108	1.8083
2016-08-20 16:47:03	-1.547	13.216	-2.926	1.7934
2016-08-20 16:47:04	-1.587	13.22	-2.743	1.7928
2016-08-20 16:47:05	-1.639	13.224	-2.583	1.7922
2016-08-20 16:47:06	-1.68	13.225	10.721	1.7912
2016-08-20 16:47:07	-1.712	13.217	10.035	1.7909
2016-08-20 16:47:08	-1.75	13.217	9.399	1.7903
2016-08-20 16:47:09	-1.794	13.218	8.806	1.7897
2016-08-20 16:47:10	-1.815	13.22	8.259	1.7894
2016-08-20 16:47:11	-1.859	13.221	7.74	1.7888
2016-08-20 16:47:12	-1.885	13.221	7.259	1.7885
2016-08-20 16:47:13	-1.908	13.223	6.808	1.7878
2016-08-20 16:47:14	-0.773	13.223	2.107	1.7872
2016-08-20 16:47:15	-0.676	13.223	1.982	1.7869
2016-08-20 16:47:16	-0.582	13.224	1.881	1.7866
2016-08-20 16:47:17	-0.496	13.226	1.773	1.7863
2016-08-20 16:47:18	-0.419	13.227	1.667	1.786
2016-08-20 16:47:19	-0.342	13.227	1.571	1.7857
2016-08-20 16:47:19	-0.273	13.227	1.482	1.7854
2016-08-20 16:47:20	-0.208	13.227	1.393	1.7854
2016-08-20 16:47:21	-0.503	13.229	1.312	1.785
2016-08-20 16:47:22	-0.491	13.217	1.233	1.7847
2016-08-20 16:47:23	-0.474	13.215	1.154	1.7844
2016-08-20 16:47:24	-0.455	13.214	1.091	1.7844
2016-08-20 16:47:25	-0.437	13.213	1.026	1.7844
2016-08-20 16:47:26	-0.424	13.211	0.968	1.7841
2016-08-20 16:47:27	-0.417	13.211	0.91	1.7838
2016-08-20 16:47:28	-0.398	13.209	0.856	1.7838
2016-08-20 16:47:29	-0.386	13.21	-3.586	1.7835
2016-08-20 16:47:30	-0.372	13.209	-3.358	1.7835
2016-08-20 16:47:31	-0.37	13.208	-3.146	1.7835
2016-08-20 16:47:32	-0.364	13.207	-2.95	1.7832
2016-08-20 16:47:33	-0.342	13.206	-2.765	1.7832
2016-08-20 16:47:34	-0.345	13.206	-2.592	1.7832
2016-08-20 16:47:35	-0.332	13.206	-2.431	1.7829
2016-08-20 16:47:36	-0.323	13.204	-2.284	1.7829
2016-08-20 16:47:37	-0.676	13.204	-2.137	1.7829
2016-08-20 16:47:38	-0.714	13.204	-2.005	1.6579
2016-08-20 16:47:39	-0.744	13.202	-1.877	1.6505
2016-08-20 16:47:40	-0.771	13.202	-1.762	1.6431
2016-08-20 16:47:41	-0.793	13.2	-1.651	1.6365
2016-08-20 16:47:42	-0.825	13.201	-1.551	1.63
2016-08-20 16:47:43	-0.85	13.2	-1.458	1.6241
2016-08-20 16:47:44	-0.871	13.201	-1.367	1.6186
2016-08-20 16:47:45	-0.886	13.199	-1.285	1.6133
2016-08-20 16:47:46	-0.907	13.198	-1.205	1.6663
2016-08-20 16:47:47	-0.935	13.199	-1.129	1.6651
2016-08-20 16:47:48	-0.947	13.198	-1.059	1.6641
2016-08-20 16:47:49	-0.965	13.199	-0.995	1.6632
2016-08-20 16:47:50	-0.977	13.197	-0.939	1.6623
2016-08-20 16:47:51	-0.994	13.196	-0.877	1.6607
2016-08-20 16:47:52	-1.007	13.196	-0.82	1.6601
2016-08-20 16:47:53	-1.016	13.196	-0.775	1.6592
2016-08-20 16:47:54	-1.042	13.195	-0.722	1.6586
2016-08-20 16:47:55	-1.043	13.196	-0.677	1.6576
2016-08-20 16:47:56	-1.055	13.195	-0.631	1.657
2016-08-20 16:47:57	-1.064	13.109	-0.596	1.6564
2016-08-20 16:47:58	-1.076	13.097	-0.561	1.6558
2016-08-20 16:47:59	-1.077	13.075	-0.527	1.6551
2016-08-20 16:48:00	-1.089	13.064	-0.497	1.6548
2016-08-20 16:48:01	-1.101	13.048	-0.468	1.6539
2016-08-20 16:48:02	-1.101	13.037	-0.436	1.6533
2016-08-20 16:48:03	-1.105	13.023	-0.419	1.653
2016-08-20 16:48:04	-1.12	13.023	-0.387	1.6524
2016-08-20 16:48:05	-1.123	13.011	-33.622	1.652
2016-08-20 16:48:06	-1.125	13.041	-31.662	1.6517
2016-08-20 16:48:07	-1.131	13.039	-29.861	1.6514
2016-08-20 16:48:08	-1.134	13.038	-28.13	1.6511
2016-08-20 16:48:09	-1.144	13.032	-26.519	1.6508
2016-08-20 16:48:10	-1.146	13.028	-25.001	1.7714
2016-08-20 16:48:11	-1.144	13.024	-23.596	1.7773
2016-08-20 16:48:12	-1.159	13.022	-22.234	1.7835
2016-08-20 16:48:13	-4.115	13.02	-5.612	1.7891
2016-08-20 16:48:14	-4.479	13.016	-5.309	1.794
2016-08-20 16:48:15	-4.813	13.013	-5.005	1.7987
2016-08-20 16:48:16	-5.147	13.009	-4.72	1.8033
2016-08-20 16:48:17	-5.449	13.007	-4.446	1.8077
2016-08-20 16:48:18	-5.727	13.005	-4.209	1.7466
2016-08-20 16:48:19	-6.012	13.001	-3.973	1.7469
2016-08-20 16:48:20	-6.271	12.999	-3.755	1.7469
2016-08-20 16:48:21	-5.047	12.998	-3.546	1.7472
2016-08-20 16:48:22	-5.103	12.993	-3.331	1.7472
2016-08-20 16:48:23	-5.154	12.992	-3.153	1.7472
2016-08-20 16:48:24	-5.205	12.992	-2.978	1.7472
2016-08-20 16:48:25	-5.247	12.987	-2.812	1.7475
2016-08-20 16:48:26	-5.301	12.987	-2.663	1.7475
2016-08-20 16:48:27	-5.342	12.986	-2.512	1.7475
2016-08-20 16:48:28	-5.382	12.983	-2.377	1.7475
2016-08-20 16:48:29	-5.422	13.005	-2.257	1.7478
2016-08-20 16:48:30	-5.456	13.071	-2.133	1.7478
2016-08-20 16:48:31	-5.49	13.086	-2.029	1.7478
2016-08-20 16:48:32	-5.525	13.094	-1.911	1.7478
2016-08-20 16:48:33	-5.562	13.105	-1.79	1.7482
2016-08-20 16:48:34	-5.584	13.116	-1.704	1.7482
2016-08-20 16:48:35	-5.613	13.128	-1.611	1.7482
2016-08-20 16:48:36	-5.639	13.136	-1.528	1.7482
2016-08-20 16:48:37	-5.667	13.121	31.129	1.7482
2016-08-20 16:48:38	-5.681	13.1	29.103	1.7482
2016-08-20 16:48:39	-5.707	13.101	27.217	1.7485
2016-08-20 16:48:40	-5.727	13.103	25.452	1.7485
2016-08-20 16:48:41	-5.75	13.102	23.823	1.7485
2016-08-20 16:48:42	-5.763	13.103	22.298	1.7485
2016-08-20 16:48:43	-5.783	13.102	20.875	1.7485
2016-08-20 16:48:44	-5.799	13.103	19.552	1.7485
2016-08-20 16:48:45	-2.816	13.105	0.698	1.7485
2016-08-20 16:48:46	-2.509	13.106	0.681	1.7485
2016-08-20 16:48:47	-2.221	13.106	0.651	1.7485
2016-08-20 16:48:48	-1.948	13.106	0.622	1.7485
2016-08-20 16:48:49	-1.702	13.107	0.593	1.7485
2016-08-20 16:48:50	-1.471	13.106	0.563	1.8446
2016-08-20 16:48:51	-1.252	13.107	0.532	1.8495
2016-08-20 16:48:52	-1.058	13.108	0.509	1.8545
2016-08-20 16:48:53	-2.441	13.108	0.484	1.8591
2016-08-20 16:48:54	-2.437	13.109	0.455	1.8632
2016-08-20 16:48:55	-2.434	13.109	0.439	1.8675
2016-08-20 16:48:56	-2.429	13.108	0.414	1.8709
2016-08-20 16:48:57	-2.426	13.108	0.403	1.875
2016-08-20 16:48:58	-2.422	13.11	0.374	1.8148
2016-08-20 16:48:59	-2.415	13.11	0.356	1.8142
2016-08-20 16:49:00	-2.413	13.111	0.337	1.8139
2016-08-20 16:49:01	-2.41	13.11	0.32	1.8139
2016-08-20 16:49:02	-2.403	13.11	0.315	1.8136
2016-08-20 16:49:03	-2.397	13.111	0.286	1.8133
2016-08-20 16:49:04	-2.4	13.11	0.275	1.8133
2016-08-20 16:49:05	-2.392	13.111	0.256	1.8129
2016-08-20 16:49:06	-2.385	13.11	0.248	1.8129
2016-08-20 16:49:07	-2.385	13.111	0.239	1.8126
2016-08-20 16:49:08	-2.383	13.111	0.224	1.8126
2016-08-20 16:49:09	-2.376	13.125	0.217	1.8123
2016-08-20 16:49:10	-2.377	13.181	0.202	1.8123
2016-08-20 16:49:11	-2.373	13.189	0.192	1.812
2016-08-20 16:49:12	-2.378	13.2	0.18	1.812
2016-08-20 16:49:13	-2.377	13.209	0.17	1.812
2016-08-20 16:49:14	-2.372	13.216	0.162	1.8117
2016-08-20 16:49:15	-2.365	13.225	0.156	1.8117
2016-08-20 16:49:16	-2.359	13.23	0.147	1.8117
2016-08-20 16:49:17	-2.363	13.222	26.217	1.8117
2016-08-20 16:49:18	-2.363	13.206	24.529	1.8117
2016-08-20 16:49:19	-2.359	13.206	22.963	1.8117
2016-08-20 16:49:20	-2.36	13.206	21.498	1.8114
2016-08-20 16:49:21	-2.357	13.206	20.144	1.8114
2016-08-20 16:49:22	-2.351	13.207	18.896	1.8114
2016-08-20 16:49:23	-2.356	13.207	17.761	1.8114
2016-08-20 16:49:24	-2.355	13.207	16.725	1.8111
2016-08-20 16:49:25	-0.133	13.207	-1.322	1.8111
2016-08-20 16:49:26	0.089	13.211	-1.223	1.8111
2016-08-20 16:49:27	0.292	13.209	-1.102	1.8111
2016-08-20 16:49:28	0.491	13.212	-1.022	1.8111
2016-08-20 16:49:29	0.668	13.212	-0.944	1.8111
2016-08-20 16:49:30	0.816	13.212	-0.879	1.8111
2016-08-20 16:49:31	0.956	13.213	-0.809	1.8111
2016-08-20 16:49:32	1.079	13.212	-0.754	1.8111
2016-08-20 16:49:33	-0.028	13.214	-0.698	1.8111
2016-08-20 16:49:34	-0.046	13.214	-0.648	1.8111
2016-08-20 16:49:35	-0.056	13.216	-0.602	1.8108
2016-08-20 16:49:36	-0.062	13.214	-0.559	1.8108
2016-08-20 16:49:37	-0.078	13.218	-0.514	1.8108
2016-08-20 16:49:38	-0.085	13.218	-0.475	1.8108
2016-08-20 16:49:39	-0.09	13.218	-0.44	1.8111
2016-08-20 16:49:40	-0.101	13.218	-0.408	1.8108
2016-08-20 16:49:41	-0.106	13.218	-0.377	1.8108
2016-08-20 16:49:42	-0.121	13.219	-0.35	1.8123
2016-08-20 16:49:43	-0.117	13.219	-0.32	1.8123
2016-08-20 16:49:44	-0.133	13.219	-0.296	1.8123
2016-08-20 16:49:45	-0.14	13.219	-0.277	1.8123
2016-08-20 16:49:46	-0.142	13.219	-0.256	1.8123
2016-08-20 16:49:47	-0.148	13.219	-0.235	1.8123
2016-08-20 16:49:48	-0.15	13.219	-0.215	1.8123
2016-08-20 16:49:49	-0.149	13.219	-0.202	1.8123
2016-08-20 16:49:50	-0.16	13.22	-0.184	1.812
2016-08-20 16:49:51	-0.163	13.222	-0.171	1.8123
2016-08-20 16:49:52	-0.164	13.219	-0.157	1.812
2016-08-20 16:49:53	-0.167	13.221	-0.143	1.812
2016-08-20 16:49:54	-0.168	13.222	-0.129	1.812
2016-08-20 16:49:55	-0.173	13.222	-0.12	1.812
2016-08-20 16:49:56	-0.176	13.222	-0.107	1.812
2016-08-20 16:49:57	-0.181	13.222	-0.098	1.812
2016-08-20 16:49:58	-0.183	13.222	-0.094	1.812
2016-08-20 16:49:59	-0.184	13.223	-0.082	1.7959
2016-08-20 16:50:00	-0.186	13.224	-0.082	1.7947
2016-08-20 16:50:01	-0.191	13.224	-0.066	1.794
2016-08-20 16:50:02	-0.184	13.224	-0.058	1.7931
2016-08-20 16:50:03	-0.184	13.224	-0.053	1.7925
2016-08-20 16:50:04	-0.188	13.224	-0.044	1.7919
2016-08-20 16:50:05	-0.195	13.224	-0.039	1.7912
2016-08-20 16:50:06	-0.195	13.224	-0.036	1.7906
2016-08-20 16:50:07	-0.199	13.224	-0.026	1.79
2016-08-20 16:50:08	-0.197	13.225	-0.023	1.7894
2016-08-20 16:50:09	-0.193	13.224	-0.047	1.7891
2016-08-20 16:50:10	-0.193	13.225	-0.039	1.7885
2016-08-20 16:50:11	-0.203	13.226	-0.035	1.7881
2016-08-20 16:50:12	-0.196	13.226	-0.027	1.7878
2016-08-20 16:50:13	-0.202	13.225	-0.025	1.7869
2016-08-20 16:50:14	-0.199	13.227	-0.035	1.7866
2016-08-20 16:50:15	-0.205	13.228	-0.033	1.7863
2016-08-20 16:50:16	-0.204	13.226	-0.023	1.786
2016-08-20 16:50:17	-0.204	13.223	-0.027	1.7857
2016-08-20 16:50:18	-0.208	13.217	-0.022	1.7857
2016-08-20 16:50:19	-0.202	13.217	-0.017	1.7854
2016-08-20 16:50:20	-0.203	13.213	-0.014	1.785
2016-08-20 16:50:21	-0.209	13.212	-0.012	1.7847
2016-08-20 16:50:22	-0.206	13.211	-0.008	1.7844
2016-08-20 16:50:23	-0.212	13.21	-0.003	1.7844
2016-08-20 16:50:24	-0.21	13.208	0	1.7844
2016-08-20 16:50:25	-0.211	13.207	-4.43	1.7841
2016-08-20 16:50:26	-0.207	13.207	-4.153	1.7838
2016-08-20 16:50:27	-0.21	13.206	-3.891	1.7671
2016-08-20 16:50:28	-0.208	13.204	-3.655	1.7658
2016-08-20 16:50:29	-0.215	13.205	-3.441	1.7646
2016-08-20 16:50:30	-0.21	13.202	-3.217	1.764
2016-08-20 16:50:31	-0.208	13.204	-3.017	1.763
2016-08-20 16:50:32	-0.214	13.2	-2.834	1.7621
2016-08-20 16:50:33	-0.546	13.201	-2.654	1.7615
2016-08-20 16:50:34	-0.591	13.199	-2.5	1.7606
2016-08-20 16:50:35	-0.631	13.199	-2.34	1.7602
2016-08-20 16:50:36	-0.672	13.197	-2.199	1.7593
2016-08-20 16:50:37	-0.7	13.197	-2.064	1.759
2016-08-20 16:50:38	-0.724	13.196	-1.934	1.7584
2016-08-20 16:50:38	-0.764	13.196	-1.816	1.8058
2016-08-20 16:50:39	-0.787	13.195	-1.71	1.8083
2016-08-20 16:50:40	-0.814	13.195	-1.609	1.8102
2016-08-20 16:50:41	-0.837	13.195	-1.504	1.812
2016-08-20 16:50:42	-0.861	13.195	-1.411	1.8136
2016-08-20 16:50:43	-0.888	13.194	-1.326	1.8154
2016-08-20 16:50:44	-0.905	13.193	-1.245	1.817
2016-08-20 16:50:45	-0.929	13.184	-1.171	1.8185
2016-08-20 16:50:46	-0.94	13.18	-1.097	1.8036
2016-08-20 16:50:47	-0.957	13.175	-1.036	1.804
2016-08-20 16:50:48	-0.967	13.174	-0.968	1.8046
2016-08-20 16:50:49	-0.99	13.173	-0.91	1.8049
2016-08-20 16:50:50	-0.998	13.17	-0.86	1.8052
2016-08-20 16:50:51	-1.017	13.168	-0.805	1.8055
2016-08-20 16:50:52	-1.021	13.167	-5.292	1.8058
2016-08-20 16:50:53	-1.036	13.165	-4.954	1.8061
2016-08-20 16:50:54	-1.052	13.163	-4.65	1.8064
2016-08-20 16:50:55	-1.061	13.161	-4.368	1.8067
2016-08-20 16:50:56	-1.057	13.166	-4.1	1.8071
2016-08-20 16:50:57	-1.074	13.193	-3.846	1.8071
2016-08-20 16:50:58	-1.081	13.198	-3.619	1.8077
2016-08-20 16:50:59	-1.097	13.202	-3.396	1.8077
2016-08-20 16:51:00	-1.471	13.206	-3.183	1.808
2016-08-20 16:51:01	-1.528	13.209	-2.99	1.808
2016-08-20 16:51:02	-1.577	13.211	-2.811	1.7931
2016-08-20 16:51:03	-1.625	13.214	-2.643	1.7925
2016-08-20 16:51:04	-1.672	13.219	10.991	1.7919
2016-08-20 16:51:05	-1.709	13.21	10.277	1.7912
2016-08-20 16:51:06	-1.745	13.21	9.625	1.7906
2016-08-20 16:51:07	-1.78	13.211	9.011	1.79
2016-08-20 16:51:08	-1.811	13.211	8.449	1.7894
2016-08-20 16:51:09	-1.841	13.213	7.924	1.7891
2016-08-20 16:51:10	-1.876	13.214	7.426	1.7888
2016-08-20 16:51:11	-1.905	13.214	6.963	1.7881
2016-08-20 16:51:12	-0.811	13.215	2.147	1.7878
2016-08-20 16:51:13	-0.705	13.216	2.019	1.7869
2016-08-20 16:51:14	-0.61	13.216	1.928	1.7866
2016-08-20 16:51:15	-0.529	13.219	1.816	1.7863
2016-08-20 16:51:16	-0.368	13.218	1.708	1.786
2016-08-20 16:51:17	-0.3	13.219	1.606	1.786
2016-08-20 16:51:18	-0.235	13.219	1.509	1.7854
2016-08-20 16:51:19	-0.514	13.22	1.423	1.7854
2016-08-20 16:51:20	-0.501	13.212	1.336	1.785
2016-08-20 16:51:21	-0.478	13.21	1.257	1.7847
2016-08-20 16:51:22	-0.457	13.207	1.185	1.7847
2016-08-20 16:51:23	-0.444	13.208	1.11	1.7844
2016-08-20 16:51:24	-0.432	13.207	1.047	1.7841
2016-08-20 16:51:25	-0.421	13.206	0.984	1.7841
2016-08-20 16:51:26	-0.406	13.206	0.925	1.7674
2016-08-20 16:51:27	-0.392	13.204	0.875	1.7661
2016-08-20 16:51:28	-0.379	13.202	-3.684	1.7649
2016-08-20 16:51:29	-0.374	13.202	-3.446	1.764
2016-08-20 16:51:30	-0.361	13.201	-3.229	1.763
2016-08-20 16:51:31	-0.354	13.198	-3.025	1.7624
2016-08-20 16:51:32	-0.344	13.198	-2.839	1.7615
2016-08-20 16:51:33	-0.334	13.198	-2.664	1.7609
2016-08-20 16:51:34	-0.325	13.198	-2.496	1.7602
2016-08-20 16:51:35	-0.317	13.198	-2.339	1.7596
2016-08-20 16:51:36	-0.701	13.195	-2.196	1.759
2016-08-20 16:51:37	-0.73	13.195	-2.063	1.7584
2016-08-20 16:51:38	-0.753	13.196	-1.933	1.8058
2016-08-20 16:51:39	-0.781	13.196	-1.818	1.8083
2016-08-20 16:51:40	-0.819	13.194	-1.705	1.8102
2016-08-20 16:51:41	-0.836	13.194	-1.603	1.812
2016-08-20 16:51:42	-0.861	13.193	-1.504	1.8139
2016-08-20 16:51:43	-0.88	13.192	-1.413	1.8154
2016-08-20 16:51:44	-0.906	13.192	-1.322	1.817
2016-08-20 16:51:45	-0.924	13.181	-1.242	1.8185
2016-08-20 16:51:46	-0.935	13.18	-1.166	1.8036
2016-08-20 16:51:47	-0.959	13.176	-1.096	1.8043
2016-08-20 16:51:48	-0.971	13.174	-1.03	1.8046
2016-08-20 16:51:49	-0.988	13.173	-0.965	1.8049
2016-08-20 16:51:50	-1	13.169	-0.906	1.8052
2016-08-20 16:51:51	-1.013	13.168	-0.853	1.8055
2016-08-20 16:51:52	-1.028	13.168	-5.349	1.8058
2016-08-20 16:51:53	-1.042	13.167	-5.013	1.8061
2016-08-20 16:51:54	-1.044	13.163	-4.709	1.8064
2016-08-20 16:51:55	-1.057	13.161	-4.422	1.8067
2016-08-20 16:51:56	-1.066	13.16	-4.148	1.8071
2016-08-20 16:51:57	-1.076	13.193	-3.892	1.8071
2016-08-20 16:51:58	-1.092	13.197	-3.652	1.8077
2016-08-20 16:51:59	-1.462	13.201	-3.434	1.808
2016-08-20 16:52:00	-1.519	13.205	-3.221	1.808
2016-08-20 16:52:01	-1.565	13.207	-3.026	1.8083
2016-08-20 16:52:02	-1.619	13.211	-2.845	1.7934
2016-08-20 16:52:03	-1.662	13.214	-2.672	1.7925
2016-08-20 16:52:04	-1.703	13.214	11.016	1.7919
2016-08-20 16:52:05	-1.746	13.21	10.292	1.7912
2016-08-20 16:52:06	-1.775	13.21	9.641	1.7906
2016-08-20 16:52:07	-1.803	13.211	9.032	1.79
2016-08-20 16:52:08	-1.835	13.211	8.469	1.7897
2016-08-20 16:52:09	-1.87	13.212	7.934	1.7891
2016-08-20 16:52:10	-1.896	13.214	7.445	1.7888
2016-08-20 16:52:11	-1.017	13.214	6.976	1.7881
2016-08-20 16:52:12	-0.705	13.216	2.143	1.7878
2016-08-20 16:52:13	-0.607	13.217	2.02	1.7872
2016-08-20 16:52:14	-0.526	13.218	1.927	1.7869
2016-08-20 16:52:15	-0.451	13.218	1.811	1.7863
2016-08-20 16:52:16	-0.374	13.219	1.703	1.786
2016-08-20 16:52:17	-0.304	13.219	1.6	1.786
2016-08-20 16:52:18	-0.236	13.22	1.509	1.7857
2016-08-20 16:52:19	-0.514	13.22	1.421	1.7854
2016-08-20 16:52:20	-0.5	13.216	1.333	1.785
2016-08-20 16:52:21	-0.476	13.21	1.25	1.7847
2016-08-20 16:52:22	-0.464	13.209	1.175	1.7847
2016-08-20 16:52:23	-0.442	13.207	1.104	1.7844
2016-08-20 16:52:24	-0.437	13.205	1.038	1.7844
2016-08-20 16:52:25	-0.418	13.205	0.98	1.7841
2016-08-20 16:52:26	-0.406	13.204	0.921	1.7674
2016-08-20 16:52:27	-0.392	13.204	0.869	1.7661
2016-08-20 16:52:28	-0.378	13.202	-3.708	1.7649
2016-08-20 16:52:29	-0.374	13.202	-3.456	1.764
2016-08-20 16:52:30	-0.352	13.201	-3.234	1.763
2016-08-20 16:52:31	-0.354	13.2	-3.041	1.7621
2016-08-20 16:52:32	-0.336	13.199	-2.85	1.7615
2016-08-20 16:52:33	-0.339	13.199	-2.675	1.7609
2016-08-20 16:52:34	-0.326	13.198	-2.508	1.7602
2016-08-20 16:52:35	-0.316	13.199	-2.36	1.7596
2016-08-20 16:52:36	-0.703	13.196	-2.214	1.759
2016-08-20 16:52:37	-0.725	13.197	-2.073	1.7584
2016-08-20 16:52:38	-0.759	13.196	-1.944	1.8058
2016-08-20 16:52:39	-0.776	13.194	-1.828	1.8083
2016-08-20 16:52:40	-0.814	13.194	-1.714	1.8102
2016-08-20 16:52:41	-0.846	13.193	-1.611	1.812
2016-08-20 16:52:42	-0.86	13.193	-1.51	1.8139
2016-08-20 16:52:43	-0.882	13.192	-1.417	1.8157
2016-08-20 16:52:44	-0.897	13.185	-1.327	1.8173
2016-08-20 16:52:45	-0.93	13.18	-1.244	1.8185
2016-08-20 16:52:46	-0.938	13.18	-1.166	1.8036
2016-08-20 16:52:47	-0.95	13.179	-1.099	1.8043
2016-08-20 16:52:48	-0.973	13.175	-1.032	1.8046
2016-08-20 16:52:49	-0.986	13.172	-0.968	1.8049
2016-08-20 16:52:50	-1	13.169	-0.913	1.8055
2016-08-20 16:52:51	-1.015	13.169	-0.855	1.8055
2016-08-20 16:52:52	-1.026	13.167	-5.371	1.8058
2016-08-20 16:52:53	-1.031	13.166	-5.037	1.8061
2016-08-20 16:52:54	-1.049	13.165	-4.718	1.8064
2016-08-20 16:52:55	-1.054	13.162	-4.428	1.8067
2016-08-20 16:52:56	-1.067	13.161	-4.163	1.8071
2016-08-20 16:52:57	-1.074	13.19	-3.905	1.8071
2016-08-20 16:52:58	-1.09	13.198	-3.668	1.8077
2016-08-20 16:52:59	-1.096	13.201	-3.442	1.8077
2016-08-20 16:53:00	-1.519	13.204	-3.228	1.808
2016-08-20 16:53:01	-1.566	13.21	-3.036	1.8083
2016-08-20 16:53:02	-1.611	13.212	-2.857	1.7931
2016-08-20 16:53:03	-1.66	13.216	-2.691	1.7925
2016-08-20 16:53:04	-1.7	13.218	11.064	1.7919
2016-08-20 16:53:05	-1.736	13.211	10.331	1.7912
2016-08-20 16:53:06	-1.771	13.21	9.676	1.7906
2016-08-20 16:53:07	-1.8	13.21	9.058	1.79
2016-08-20 16:53:08	-1.839	13.212	8.492	1.7897
2016-08-20 16:53:09	-1.863	13.213	7.97	1.7891
2016-08-20 16:53:10	-1.898	13.214	7.471	1.7885
2016-08-20 16:53:11	-1.922	13.216	6.999	1.7881
2016-08-20 16:53:12	-0.706	13.216	2.147	1.7878
2016-08-20 16:53:13	-0.615	13.216	2.027	1.7872
2016-08-20 16:53:14	-0.535	13.218	1.914	1.7869
2016-08-20 16:53:15	-0.441	13.217	1.814	1.7866
2016-08-20 16:53:16	-0.379	13.218	1.704	1.786
2016-08-20 16:53:17	-0.306	13.219	1.602	1.786
2016-08-20 16:53:18	-0.24	13.22	1.504	1.7857
2016-08-20 16:53:19	-0.182	13.219	1.419	1.7854
2016-08-20 16:53:20	-0.499	13.218	1.331	1.785
2016-08-20 16:53:21	-0.48	13.21	1.252	1.7847
2016-08-20 16:53:22	-0.465	13.208	1.182	1.7847
2016-08-20 16:53:23	-0.446	13.208	1.113	1.7844
2016-08-20 16:53:24	-0.435	13.205	1.042	1.7841
2016-08-20 16:53:25	-0.418	13.205	0.981	1.7841
2016-08-20 16:53:26	-0.406	13.204	0.926	1.7838
2016-08-20 16:53:27	-0.392	13.204	0.871	1.7838
2016-08-20 16:53:28	-0.38	13.204	-3.715	1.7838
2016-08-20 16:53:29	-0.365	13.204	-3.472	1.7835
2016-08-20 16:53:30	-0.36	13.202	-3.257	1.7835
2016-08-20 16:53:31	-0.347	13.201	-3.056	1.7832
2016-08-20 16:53:32	-0.351	13.201	-2.866	1.7832
2016-08-20 16:53:33	-0.337	13.198	-2.69	1.7832
2016-08-20 16:53:34	-0.331	13.198	-2.523	1.7829
2016-08-20 16:53:35	-0.315	13.198	-2.365	1.7829
2016-08-20 16:53:36	-0.698	13.198	-2.22	1.7829
2016-08-20 16:53:37	-0.733	13.197	-2.081	1.7829
2016-08-20 16:53:38	-0.763	13.197	-1.95	1.6576
2016-08-20 16:53:39	-0.788	13.195	-1.833	1.6502
2016-08-20 16:53:40	-0.812	13.194	-1.719	1.6431
2016-08-20 16:53:41	-0.836	13.193	-1.613	1.6362
2016-08-20 16:53:42	-0.859	13.193	-1.512	1.6297
2016-08-20 16:53:43	-0.878	13.192	-1.424	1.6238
2016-08-20 16:53:44	-0.9	13.193	-1.326	1.6183
2016-08-20 16:53:45	-0.92	13.192	-1.248	1.613
2016-08-20 16:53:46	-0.933	13.191	-1.173	1.666
2016-08-20 16:53:47	-0.953	13.192	-1.095	1.6648
2016-08-20 16:53:48	-0.975	13.191	-1.037	1.6638
2016-08-20 16:53:49	-0.989	13.191	-0.972	1.6626
2016-08-20 16:53:50	-1.003	13.191	-0.916	1.6613
2016-08-20 16:53:51	-1.014	13.191	-0.861	1.6604
2016-08-20 16:53:52	-1.027	13.191	-0.804	1.6598
2016-08-20 16:53:53	-1.035	13.191	-0.753	1.6589
2016-08-20 16:53:54	-1.044	13.19	-0.707	1.6582
2016-08-20 16:53:55	-1.062	13.19	-0.667	1.6576
2016-08-20 16:53:56	-1.07	13.19	-0.627	1.6567
2016-08-20 16:53:57	-1.076	13.102	-0.589	1.6561
2016-08-20 16:53:57	-1.08	13.088	-0.553	1.6555
2016-08-20 16:53:58	-1.095	13.073	-0.515	1.6548
2016-08-20 16:53:59	-1.096	13.058	-0.488	1.6545
2016-08-20 16:54:00	-1.102	13.043	-0.458	1.6536
2016-08-20 16:54:01	-1.114	13.033	-0.432	1.653
2016-08-20 16:54:02	-1.113	13.016	-0.403	1.6527
2016-08-20 16:54:03	-1.124	13.005	-34.529	1.652
2016-08-20 16:54:04	-1.134	13.027	-32.563	1.6517
2016-08-20 16:54:05	-1.137	13.035	-30.702	1.6514
2016-08-20 16:54:06	-1.143	13.031	-28.943	1.6511
2016-08-20 16:54:07	-1.148	13.028	-27.274	1.6508
2016-08-20 16:54:08	-1.15	13.023	-25.727	1.6505
2016-08-20 16:54:09	-1.152	13.019	-24.258	1.7708
2016-08-20 16:54:10	-1.152	13.016	-22.872	1.7773
2016-08-20 16:54:11	-4.325	13.014	-5.748	1.7832
2016-08-20 16:54:12	-4.675	13.01	-5.477	1.7888
2016-08-20 16:54:13	-4.998	13.009	-5.164	1.794
2016-08-20 16:54:14	-5.323	13.003	-4.876	1.7987
2016-08-20 16:54:15	-5.611	13.002	-4.6	1.803
2016-08-20 16:54:16	-5.888	12.998	-4.352	1.8071
2016-08-20 16:54:17	-6.16	12.995	-4.104	1.7466
2016-08-20 16:54:18	-6.42	12.993	-3.873	1.7466
2016-08-20 16:54:19	-5.084	12.991	-3.661	1.7469
2016-08-20 16:54:20	-5.134	12.989	-3.441	1.7469
2016-08-20 16:54:21	-5.185	12.987	-3.25	1.7469
2016-08-20 16:54:22	-5.232	12.984	-3.064	1.7472
2016-08-20 16:54:23	-5.282	12.984	-2.902	1.7472
2016-08-20 16:54:24	-5.328	12.979	-2.744	1.7472
2016-08-20 16:54:25	-5.374	12.979	-2.597	1.7472
2016-08-20 16:54:26	-5.411	12.976	-2.463	1.7475
2016-08-20 16:54:27	-5.446	12.995	-2.322	1.7475
2016-08-20 16:54:28	-5.485	13.067	-2.203	1.7475
2016-08-20 16:54:29	-5.511	13.08	-2.082	1.7478
2016-08-20 16:54:30	-5.553	13.084	-1.962	1.7478
2016-08-20 16:54:31	-5.576	13.101	-1.854	1.7478
2016-08-20 16:54:32	-5.599	13.11	-1.758	1.7478
2016-08-20 16:54:33	-5.626	13.118	-1.665	1.7478
2016-08-20 16:54:34	-5.654	13.13	-1.566	1.7478
2016-08-20 16:54:35	-5.676	13.124	32.315	1.7482
2016-08-20 16:54:36	-5.7	13.095	30.011	1.7482
2016-08-20 16:54:37	-5.721	13.096	28.062	1.7482
2016-08-20 16:54:38	-5.742	13.096	26.246	1.7482
2016-08-20 16:54:39	-5.764	13.096	24.559	1.7482
2016-08-20 16:54:40	-5.78	13.096	22.991	1.7482
2016-08-20 16:54:41	-5.793	13.098	21.528	1.7485
2016-08-20 16:54:42	-5.815	13.097	20.156	1.7485
2016-08-20 16:54:43	-2.639	13.098	0.652	1.7485
2016-08-20 16:54:44	-2.342	13.098	0.695	1.7485
2016-08-20 16:54:45	-2.066	13.101	0.666	1.7485
2016-08-20 16:54:46	-1.809	13.1	0.636	1.7485
2016-08-20 16:54:47	-1.569	13.101	0.608	1.7485
2016-08-20 16:54:48	-1.352	13.101	0.583	1.7485
2016-08-20 16:54:49	-1.149	13.101	0.551	1.8446
2016-08-20 16:54:50	-0.959	13.102	0.535	1.8495
2016-08-20 16:54:51	-2.442	13.101	0.495	1.8545
2016-08-20 16:54:52	-2.44	13.101	0.473	1.8591
2016-08-20 16:54:53	-2.434	13.103	0.446	1.8632
2016-08-20 16:54:54	-2.432	13.104	0.426	1.8675
2016-08-20 16:54:55	-2.428	13.104	0.404	1.8709
2016-08-20 16:54:56	-2.423	13.105	0.386	1.875
2016-08-20 16:54:57	-2.408	13.106	0.377	1.8148
2016-08-20 16:54:58	-2.414	13.105	0.348	1.8142
2016-08-20 16:54:59	-2.405	13.105	0.333	1.8142
2016-08-20 16:55:00	-2.405	13.106	0.313	1.8139
2016-08-20 16:55:01	-2.399	13.106	0.301	1.8136
2016-08-20 16:55:02	-2.401	13.105	0.281	1.8136
2016-08-20 16:55:03	-2.386	13.106	0.263	1.8133
2016-08-20 16:55:04	-2.39	13.107	0.248	1.8129
2016-08-20 16:55:05	-2.387	13.107	0.237	1.8129
2016-08-20 16:55:06	-2.383	13.108	0.221	1.8126
2016-08-20 16:55:07	-2.388	13.107	0.209	1.8126
2016-08-20 16:55:08	-2.38	13.169	0.199	1.8123
2016-08-20 16:55:09	-2.379	13.179	0.19	1.8123
2016-08-20 16:55:10	-2.372	13.191	0.182	1.812
2016-08-20 16:55:11	-2.379	13.2	0.173	1.812
2016-08-20 16:55:12	-2.37	13.205	0.175	1.812
2016-08-20 16:55:13	-2.361	13.217	0.16	1.8117
2016-08-20 16:55:14	-2.365	13.222	0.153	1.8117
2016-08-20 16:55:15	-2.358	13.229	9.427	1.8117
2016-08-20 16:55:16	-2.366	13.2	25.279	1.8117
2016-08-20 16:55:17	-2.359	13.202	23.663	1.8117
2016-08-20 16:55:18	-2.356	13.2	22.152	1.8117
2016-08-20 16:55:19	-2.361	13.2	20.748	1.8114
2016-08-20 16:55:20	-2.362	13.203	19.452	1.8114
2016-08-20 16:55:21	-2.353	13.203	18.273	1.8114
2016-08-20 16:55:22	-2.352	13.203	17.189	1.8114
2016-08-20 16:55:23	-0.007	13.203	-1.491	1.8114
2016-08-20 16:55:24	0.213	13.204	-1.272	1.8114
2016-08-20 16:55:25	0.408	13.205	-1.17	1.8114
2016-08-20 16:55:26	0.586	13.206	-1.055	1.8111
2016-08-20 16:55:27	0.755	13.206	-0.976	1.8111
2016-08-20 16:55:28	0.897	13.207	-0.909	1.8111
2016-08-20 16:55:29	1.028	13.207	-0.842	1.8111
2016-08-20 16:55:30	1.133	13.209	-0.78	1.8111
2016-08-20 16:55:31	-0.032	13.208	-0.723	1.8111
2016-08-20 16:55:32	-0.047	13.209	-0.675	1.8111
2016-08-20 16:55:33	-0.057	13.21	-0.627	1.8111
2016-08-20 16:55:34	-0.076	13.21	-0.581	1.8111
2016-08-20 16:55:35	-0.085	13.211	-0.539	1.8108
2016-08-20 16:55:36	-0.087	13.213	-0.505	1.8111
2016-08-20 16:55:37	-0.096	13.213	-0.466	1.8108
2016-08-20 16:55:38	-0.107	13.214	-0.427	1.8108
2016-08-20 16:55:39	-0.113	13.213	-0.398	1.8108
2016-08-20 16:55:40	-0.124	13.213	-0.372	1.8111
2016-08-20 16:55:41	-0.12	13.213	-0.338	1.8123
2016-08-20 16:55:42	-0.136	13.215	-0.317	1.8123
2016-08-20 16:55:43	-0.136	13.214	-0.29	1.8123
2016-08-20 16:55:44	-0.146	13.215	-0.268	1.8123
2016-08-20 16:55:45	-0.149	13.216	-0.252	1.8123
2016-08-20 16:55:46	-0.149	13.216	-0.229	1.8123
2016-08-20 16:55:47	-0.153	13.216	-0.209	1.8123
2016-08-20 16:55:48	-0.159	13.217	-0.2	1.8123
2016-08-20 16:55:49	-0.165	13.216	-0.184	1.8123
2016-08-20 16:55:50	-0.164	13.216	-0.172	1.812
2016-08-20 16:55:51	-0.167	13.218	-0.157	1.812
2016-08-20 16:55:52	-0.17	13.217	-0.139	1.812
2016-08-20 16:55:53	-0.172	13.217	-0.129	1.8123
2016-08-20 16:55:54	-0.172	13.217	-0.122	1.812
2016-08-20 16:55:55	-0.178	13.216	-0.105	1.812
2016-08-20 16:55:56	-0.179	13.216	-0.095	1.812
2016-08-20 16:55:57	-0.186	13.219	-0.09	1.812
2016-08-20 16:55:58	-0.181	13.219	-0.083	1.7959
2016-08-20 16:55:59	-0.179	13.22	-0.076	1.7947
2016-08-20 16:56:00	-0.181	13.22	-0.064	1.794
2016-08-20 16:56:01	-0.184	13.219	-0.066	1.7931
2016-08-20 16:56:02	-0.196	13.221	-0.052	1.7925
2016-08-20 16:56:03	-0.194	13.22	-0.045	1.7919
2016-08-20 16:56:04	-0.196	13.22	-0.042	1.7912
2016-08-20 16:56:05	-0.194	13.221	-0.037	1.7906
2016-08-20 16:56:06	-0.19	13.221	-0.026	1.79
2016-08-20 16:56:07	-0.2	13.222	-0.032	1.7897
2016-08-20 16:56:08	-0.193	13.221	-0.048	1.7891
2016-08-20 16:56:09	-0.199	13.222	-0.042	1.7888
2016-08-20 16:56:10	-0.2	13.222	-0.039	1.7881
2016-08-20 16:56:11	-0.198	13.222	-0.035	1.7878
2016-08-20 16:56:12	-0.202	13.223	-0.049	1.7872
2016-08-20 16:56:13	-0.199	13.221	-0.038	1.7869
2016-08-20 16:56:14	-0.204	13.223	-0.03	1.7866
2016-08-20 16:56:15	-0.207	13.224	-0.034	1.7863
2016-08-20 16:56:16	-0.204	13.215	-0.037	1.786
2016-08-20 16:56:17	-0.212	13.211	-0.024	1.7857
2016-08-20 16:56:18	-0.205	13.21	-0.022	1.7854
2016-08-20 16:56:19	-0.205	13.208	-0.017	1.785
2016-08-20 16:56:20	-0.204	13.207	-0.017	1.785
2016-08-20 16:56:21	-0.211	13.205	-0.009	1.7847
2016-08-20 16:56:22	-0.211	13.204	-0.014	1.7844
2016-08-20 16:56:23	-0.207	13.203	-0.008	1.7844
2016-08-20 16:56:24	-0.214	13.203	-4.289	1.7841
2016-08-20 16:56:25	-0.214	13.202	-4.016	1.7838
2016-08-20 16:56:26	-0.206	13.201	-3.767	1.7671
2016-08-20 16:56:27	-0.208	13.2	-3.534	1.7661
2016-08-20 16:56:28	-0.213	13.2	-3.316	1.7649
2016-08-20 16:56:29	-0.218	13.197	-3.111	1.764
2016-08-20 16:56:30	-0.209	13.197	-2.916	1.763
2016-08-20 16:56:31	-0.577	13.195	-2.735	1.7621
2016-08-20 16:56:32	-0.62	13.196	-2.57	1.7615
2016-08-20 16:56:33	-0.692	13.194	-2.411	1.7606
2016-08-20 16:56:34	-0.719	13.194	-2.269	1.7602
2016-08-20 16:56:35	-0.749	13.192	-2.126	1.7593
2016-08-20 16:56:36	-0.777	13.192	-1.997	1.759
2016-08-20 16:56:37	-0.804	13.192	-1.874	1.7584
2016-08-20 16:56:38	-0.828	13.19	-1.758	1.8058
2016-08-20 16:56:39	-0.851	13.191	-1.654	1.8083
2016-08-20 16:56:40	-0.875	13.191	-1.557	1.8102
2016-08-20 16:56:41	-0.893	13.19	-1.459	1.812
2016-08-20 16:56:42	-0.915	13.19	-1.371	1.8136
2016-08-20 16:56:43	-0.932	13.183	-1.281	1.8154
2016-08-20 16:56:44	-0.951	13.176	-1.211	1.817
2016-08-20 16:56:45	-0.97	13.171	-1.135	1.8185
2016-08-20 16:56:46	-0.98	13.17	-1.07	1.804
2016-08-20 16:56:47	-0.997	13.169	-1.001	1.8043
2016-08-20 16:56:48	-1.005	13.167	-0.938	1.8046
2016-08-20 16:56:49	-1.014	13.165	-0.88	1.8049
2016-08-20 16:56:50	-1.033	13.163	-0.824	1.8052
2016-08-20 16:56:51	-1.038	13.163	-0.775	1.8055
2016-08-20 16:56:52	-1.054	13.159	-5.102	1.8058
2016-08-20 16:56:53	-1.059	13.158	-4.782	1.8061
2016-08-20 16:56:54	-1.069	13.157	-4.503	1.8064
2016-08-20 16:56:55	-1.079	13.178	-4.225	1.8067
2016-08-20 16:56:56	-1.092	13.19	-3.967	1.8067
2016-08-20 16:56:57	-1.098	13.195	-3.727	1.8071
2016-08-20 16:56:58	-1.504	13.198	-3.501	1.8077
2016-08-20 16:56:59	-1.559	13.203	-3.284	1.808
2016-08-20 16:57:00	-1.597	13.205	-3.084	1.808
2016-08-20 16:57:01	-1.644	13.208	-2.896	1.8083
2016-08-20 16:57:02	-1.691	13.211	-2.723	1.7934
2016-08-20 16:57:03	-1.725	13.21	-2.56	1.7925
2016-08-20 16:57:04	-1.758	13.206	10.592	1.7919
2016-08-20 16:57:05	-1.795	13.206	9.912	1.7912
2016-08-20 16:57:06	-1.838	13.208	9.287	1.7906
2016-08-20 16:57:07	-1.862	13.209	8.699	1.79
2016-08-20 16:57:08	-1.888	13.209	8.152	1.7897
2016-08-20 16:57:09	-1.918	13.209	7.648	1.7891
2016-08-20 16:57:10	-0.745	13.209	7.165	1.7885
2016-08-20 16:57:11	-0.645	13.211	6.721	1.7881
2016-08-20 16:57:12	-0.557	13.211	2.078	1.7878
2016-08-20 16:57:13	-0.474	13.212	1.949	1.7872
2016-08-20 16:57:14	-0.408	13.212	1.859	1.7869
2016-08-20 16:57:15	-0.329	13.213	1.747	1.7863
2016-08-20 16:57:16	-0.26	13.216	1.638	1.786
2016-08-20 16:57:16	-0.207	13.215	1.546	1.786
2016-08-20 16:57:17	-0.502	13.216	1.454	1.7857
2016-08-20 16:57:18	-0.485	13.216	1.37	1.7854
2016-08-20 16:57:19	-0.467	13.205	1.283	1.785
2016-08-20 16:57:20	-0.456	13.204	1.205	1.7847
2016-08-20 16:57:21	-0.44	13.204	1.137	1.7847
2016-08-20 16:57:22	-0.426	13.203	1.067	1.7844
2016-08-20 16:57:23	-0.407	13.201	1.006	1.7844
2016-08-20 16:57:24	-0.393	13.201	0.95	1.7841
2016-08-20 16:57:25	-0.387	13.199	0.895	1.7674
2016-08-20 16:57:26	-0.372	13.199	0.839	1.7661
2016-08-20 16:57:27	-0.365	13.199	-3.554	1.7649
2016-08-20 16:57:28	-0.347	13.196	-3.329	1.764
2016-08-20 16:57:29	-0.346	13.195	-3.122	1.763
2016-08-20 16:57:30	-0.341	13.195	-2.929	1.7624
2016-08-20 16:57:31	-0.329	13.195	-2.744	1.7615
2016-08-20 16:57:32	-0.323	13.194	-2.577	1.7609
2016-08-20 16:57:33	-0.682	13.193	-2.419	1.7602
2016-08-20 16:57:34	-0.717	13.192	-2.269	1.7596
2016-08-20 16:57:35	-0.747	13.192	-2.126	1.759
2016-08-20 16:57:36	-0.775	13.191	-1.997	1.7584
2016-08-20 16:57:37	-0.803	13.19	-1.879	1.8058
2016-08-20 16:57:38	-0.834	13.19	-1.762	1.8083
2016-08-20 16:57:39	-0.854	13.19	-1.65	1.8102
2016-08-20 16:57:40	-0.869	13.189	-1.545	1.812
2016-08-20 16:57:41	-0.889	13.189	-1.452	1.8139
2016-08-20 16:57:42	-0.914	13.185	-1.367	1.8157
2016-08-20 16:57:43	-0.934	13.177	-1.279	1.8173
2016-08-20 16:57:44	-0.949	13.174	-1.204	1.8185
2016-08-20 16:57:45	-0.955	13.171	-1.129	1.804
2016-08-20 16:57:46	-0.977	13.17	-1.057	1.8043
2016-08-20 16:57:47	-0.995	13.166	-0.996	1.8046
2016-08-20 16:57:48	-1.007	13.165	-0.926	1.8049
2016-08-20 16:57:49	-1.013	13.165	-0.881	1.8055
2016-08-20 16:57:50	-1.033	13.162	-0.828	1.8058
2016-08-20 16:57:51	-1.045	13.16	-5.166	1.8061
2016-08-20 16:57:52	-1.056	13.159	-4.832	1.8061
2016-08-20 16:57:53	-1.058	13.157	-4.545	1.8064
2016-08-20 16:57:54	-1.081	13.166	-4.263	1.8067
2016-08-20 16:57:55	-1.077	13.189	-4.005	1.8071
2016-08-20 16:57:56	-1.093	13.194	-3.761	1.8077
2016-08-20 16:57:57	-1.495	13.199	-3.534	1.8077
2016-08-20 16:57:58	-1.543	13.201	-3.319	1.808
2016-08-20 16:57:59	-1.599	13.204	-3.111	1.8083
2016-08-20 16:58:00	-1.641	13.207	-2.927	1.8083
2016-08-20 16:58:01	-1.68	13.21	-2.753	1.7931
2016-08-20 16:58:02	-1.723	13.204	-2.583	1.7925
2016-08-20 16:58:03	-1.758	13.204	10.607	1.7919
2016-08-20 16:58:04	-1.799	13.206	9.926	1.7912
2016-08-20 16:58:05	-1.829	13.207	9.296	1.7906
2016-08-20 16:58:06	-1.858	13.207	8.717	1.79
2016-08-20 16:58:07	-1.882	13.207	8.167	1.7897
2016-08-20 16:58:08	-1.913	13.209	7.661	1.7891
2016-08-20 16:58:09	-0.749	13.208	7.178	1.7888
2016-08-20 16:58:10	-0.652	13.212	6.734	1.7881
2016-08-20 16:58:11	-0.56	13.21	2.072	1.7878
2016-08-20 16:58:12	-0.477	13.213	1.949	1.7872
2016-08-20 16:58:13	-0.402	13.214	1.86	1.7869
2016-08-20 16:58:14	-0.335	13.214	1.751	1.7866
2016-08-20 16:58:15	-0.262	13.213	1.642	1.7863
2016-08-20 16:58:16	-0.204	13.214	1.543	1.786
2016-08-20 16:58:17	-0.508	13.216	1.449	1.7857
2016-08-20 16:58:18	-0.482	13.216	1.361	1.7854
2016-08-20 16:58:19	-0.465	13.205	1.28	1.785
2016-08-20 16:58:20	-0.45	13.205	1.207	1.7847
2016-08-20 16:58:21	-0.431	13.204	1.131	1.7847
2016-08-20 16:58:22	-0.427	13.202	1.061	1.7844
2016-08-20 16:58:23	-0.41	13.201	1.004	1.7844
2016-08-20 16:58:24	-0.393	13.201	0.94	1.7841
2016-08-20 16:58:25	-0.388	13.201	0.887	1.7674
2016-08-20 16:58:26	-0.37	13.198	0.836	1.7661
2016-08-20 16:58:27	-0.36	13.199	-3.572	1.7649
2016-08-20 16:58:28	-0.353	13.196	-3.342	1.764
2016-08-20 16:58:29	-0.35	13.196	-3.129	1.763
2016-08-20 16:58:30	-0.338	13.195	-2.937	1.7624
2016-08-20 16:58:31	-0.328	13.196	-2.758	1.7618
2016-08-20 16:58:32	-0.318	13.195	-2.586	1.7609
2016-08-20 16:58:33	-0.676	13.193	-2.431	1.7602
2016-08-20 16:58:34	-0.709	13.193	-2.283	1.7596
2016-08-20 16:58:35	-0.744	13.194	-2.141	1.759
2016-08-20 16:58:36	-0.772	13.191	-2.004	1.7584
2016-08-20 16:58:37	-0.798	13.19	-1.883	1.8058
2016-08-20 16:58:38	-0.833	13.19	-1.767	1.8083
2016-08-20 16:58:39	-0.848	13.189	-1.66	1.8102
2016-08-20 16:58:40	-0.873	13.189	-1.553	1.812
2016-08-20 16:58:41	-0.895	13.189	-1.457	1.8139
2016-08-20 16:58:42	-0.909	13.189	-1.368	1.8157
2016-08-20 16:58:43	-0.933	13.176	-1.287	1.817
2016-08-20 16:58:44	-0.948	13.173	-1.21	1.8185
2016-08-20 16:58:45	-0.964	13.171	-1.135	1.804
2016-08-20 16:58:46	-0.983	13.169	-1.058	1.8043
2016-08-20 16:58:47	-0.991	13.167	-0.997	1.8046
2016-08-20 16:58:48	-1.01	13.164	-0.941	1.8049
2016-08-20 16:58:49	-1.021	13.164	-0.888	1.8052
2016-08-20 16:58:50	-1.03	13.164	-0.83	1.8055
2016-08-20 16:58:51	-1.046	13.159	-5.183	1.8058
2016-08-20 16:58:52	-1.058	13.159	-4.865	1.8061
2016-08-20 16:58:53	-1.064	13.156	-4.559	1.8064
2016-08-20 16:58:54	-1.069	13.161	-4.286	1.8067
2016-08-20 16:58:55	-1.089	13.189	-4.027	1.8071
2016-08-20 16:58:56	-1.09	13.195	-3.775	1.8071
2016-08-20 16:58:57	-1.492	13.199	-3.549	1.8077
2016-08-20 16:58:58	-1.548	13.202	-3.327	1.808
2016-08-20 16:58:59	-1.592	13.203	-3.129	1.808
2016-08-20 16:59:00	-1.634	13.21	-2.939	1.8083
2016-08-20 16:59:01	-1.682	13.212	-2.766	1.7931
2016-08-20 16:59:02	-1.719	13.207	-2.595	1.7925
2016-08-20 16:59:03	-1.756	13.205	10.645	1.7919
2016-08-20 16:59:04	-1.793	13.206	9.948	1.7912
2016-08-20 16:59:05	-1.829	13.208	9.325	1.7906
2016-08-20 16:59:06	-1.855	13.209	8.74	1.7903
2016-08-20 16:59:07	-1.887	13.208	8.189	1.7897
2016-08-20 16:59:08	-1.911	13.211	7.679	1.7891
2016-08-20 16:59:09	-0.754	13.21	7.2	1.7888
2016-08-20 16:59:10	-0.65	13.21	6.748	1.7881
2016-08-20 16:59:11	-0.568	13.212	2.074	1.7878
2016-08-20 16:59:12	-0.485	13.212	1.947	1.7872
2016-08-20 16:59:13	-0.407	13.214	1.86	1.7869
2016-08-20 16:59:14	-0.334	13.213	1.748	1.7866
2016-08-20 16:59:15	-0.268	13.214	1.643	1.7863
2016-08-20 16:59:16	-0.208	13.214	1.548	1.786
2016-08-20 16:59:17	-0.508	13.214	1.453	1.7857
2016-08-20 16:59:18	-0.483	13.215	1.365	1.7854
2016-08-20 16:59:19	-0.466	13.211	1.284	1.785
2016-08-20 16:59:20	-0.452	13.205	1.211	1.785
2016-08-20 16:59:21	-0.435	13.203	1.139	1.7847
2016-08-20 16:59:22	-0.419	13.202	1.065	1.7844
2016-08-20 16:59:23	-0.406	13.202	1.006	1.7844
2016-08-20 16:59:24	-0.396	13.201	0.948	1.7841
2016-08-20 16:59:25	-0.392	13.2	0.889	1.7838
2016-08-20 16:59:26	-0.381	13.2	0.839	1.7838
2016-08-20 16:59:27	-0.361	13.199	-3.582	1.7838
2016-08-20 16:59:28	-0.354	13.197	-3.357	1.7835
2016-08-20 16:59:29	-0.345	13.196	-3.147	1.7835
2016-08-20 16:59:30	-0.337	13.196	-2.944	1.7832
2016-08-20 16:59:31	-0.324	13.195	-2.767	1.7832
2016-08-20 16:59:32	-0.322	13.194	-2.597	1.7829
2016-08-20 16:59:33	-0.681	13.194	-2.435	1.7829
2016-08-20 16:59:34	-0.716	13.191	-2.283	1.7829
2016-08-20 16:59:35	-0.744	13.192	-2.145	1.7829
2016-08-20 16:59:36	-0.772	13.191	-2.011	1.7826
2016-08-20 16:59:37	-0.805	13.19	-1.887	1.6576
2016-08-20 16:59:38	-0.827	13.19	-1.774	1.6502
2016-08-20 16:59:39	-0.848	13.189	-1.667	1.6431
2016-08-20 16:59:40	-0.877	13.19	-1.562	1.6362
2016-08-20 16:59:41	-0.893	13.189	-1.463	1.6297
2016-08-20 16:59:42	-0.917	13.188	-1.378	1.6238
2016-08-20 16:59:43	-0.934	13.188	-1.292	1.6183
2016-08-20 16:59:44	-0.944	13.188	-1.213	1.613
2016-08-20 16:59:45	-0.963	13.188	-1.141	1.666
2016-08-20 16:59:46	-0.98	13.188	-1.069	1.6648
2016-08-20 16:59:47	-0.997	13.188	-1.008	1.6638
2016-08-20 16:59:48	-1.006	13.187	-0.946	1.6626
2016-08-20 16:59:49	-1.024	13.188	-0.891	1.6613
2016-08-20 16:59:50	-1.035	13.187	-0.836	1.6604
2016-08-20 16:59:51	-1.039	13.186	-0.78	1.6598
2016-08-20 16:59:52	-1.054	13.186	-0.731	1.6589
2016-08-20 16:59:53	-1.066	13.185	-0.686	1.6582
2016-08-20 16:59:54	-1.074	13.144	-0.647	1.6573
2016-08-20 16:59:55	-1.08	13.091	-0.604	1.6567
2016-08-20 16:59:56	-1.085	13.068	-0.567	1.6561
2016-08-20 16:59:57	-1.098	13.062	-0.538	1.6555
2016-08-20 16:59:58	-1.107	13.04	-0.507	1.6548
2016-08-20 16:59:59	-1.107	13.04	-0.479	1.6539
2016-08-20 17:00:00	-1.113	13.028	-0.45	1.6536
2016-08-20 17:00:01	-1.122	13.017	-0.427	1.653
2016-08-20 17:00:02	-1.122	13.002	-0.398	1.6527
2016-08-20 17:00:03	-1.125	13.013	-33.46	1.652
2016-08-20 17:00:04	-1.134	13.029	-31.534	1.6517
2016-08-20 17:00:05	-1.138	13.028	-29.726	1.6514
2016-08-20 17:00:06	-1.147	13.023	-28.018	1.6511
2016-08-20 17:00:07	-1.158	13.018	-26.407	1.6508
2016-08-20 17:00:08	-1.154	13.014	-24.893	1.6502
2016-08-20 17:00:09	-4.173	13.012	-23.486	1.7708
2016-08-20 17:00:10	-4.533	13.008	-22.156	1.7773
2016-08-20 17:00:11	-4.857	13.006	-5.62	1.7832
2016-08-20 17:00:12	-5.191	13.002	-5.299	1.7888
2016-08-20 17:00:13	-5.482	12.999	-5.004	1.7937
2016-08-20 17:00:14	-5.772	12.995	-4.715	1.7984
2016-08-20 17:00:15	-6.059	12.994	-4.451	1.803
2016-08-20 17:00:16	-6.311	12.99	-4.208	1.8071
2016-08-20 17:00:17	-5.056	12.989	-3.972	1.7466
2016-08-20 17:00:18	-5.114	12.986	-3.752	1.7466
2016-08-20 17:00:19	-5.169	12.984	-3.536	1.7469
2016-08-20 17:00:20	-5.223	12.982	-3.33	1.7469
2016-08-20 17:00:21	-5.262	12.978	-3.154	1.7469
2016-08-20 17:00:22	-5.314	12.977	-2.975	1.7469
2016-08-20 17:00:23	-5.351	12.975	-2.817	1.7472
2016-08-20 17:00:24	-5.397	12.972	-2.668	1.7472
2016-08-20 17:00:25	-5.432	12.97	-2.517	1.7472
2016-08-20 17:00:26	-5.467	12.988	-2.386	1.7472
2016-08-20 17:00:27	-5.498	13.058	-2.26	1.7475
2016-08-20 17:00:28	-5.538	13.069	-2.144	1.7475
2016-08-20 17:00:29	-5.566	13.081	-2.017	1.7475
2016-08-20 17:00:30	-5.594	13.093	-1.909	1.7475
2016-08-20 17:00:31	-5.621	13.104	-1.804	1.7475
2016-08-20 17:00:32	-5.644	13.115	-1.707	1.7478
2016-08-20 17:00:33	-5.671	13.123	-1.618	1.7478
2016-08-20 17:00:34	-5.702	13.119	-1.53	1.7478
2016-08-20 17:00:35	-5.716	13.088	30.911	1.7478
2016-08-20 17:00:35	-5.737	13.09	28.896	1.7482
2016-08-20 17:00:36	-5.759	13.091	27.028	1.7482
2016-08-20 17:00:37	-5.768	13.09	25.279	1.7482
2016-08-20 17:00:38	-5.787	13.092	23.668	1.7482
2016-08-20 17:00:39	-5.808	13.092	22.155	1.7482
2016-08-20 17:00:40	-2.778	13.093	20.74	1.7482
2016-08-20 17:00:41	-2.464	13.093	19.415	1.7482
2016-08-20 17:00:42	-2.186	13.093	0.707	1.7482
2016-08-20 17:00:43	-1.919	13.093	0.681	1.7485
2016-08-20 17:00:44	-1.666	13.093	0.649	1.7485
2016-08-20 17:00:45	-1.444	13.093	0.623	1.7485
2016-08-20 17:00:46	-1.231	13.094	0.59	1.7485
2016-08-20 17:00:47	-1.036	13.095	0.56	1.7485
2016-08-20 17:00:48	-2.449	13.093	0.533	1.8446
2016-08-20 17:00:49	-2.441	13.093	0.504	1.8495
2016-08-20 17:00:50	-2.433	13.096	0.487	1.8545
2016-08-20 17:00:51	-2.43	13.095	0.454	1.8591
2016-08-20 17:00:52	-2.427	13.096	0.436	1.8632
2016-08-20 17:00:53	-2.418	13.097	0.409	1.8675
2016-08-20 17:00:54	-2.417	13.096	0.387	1.8709
2016-08-20 17:00:55	-2.414	13.097	0.366	1.8746
2016-08-20 17:00:56	-2.415	13.098	0.354	1.8148
2016-08-20 17:00:57	-2.402	13.098	0.334	1.8142
2016-08-20 17:00:58	-2.405	13.097	0.314	1.8139
2016-08-20 17:00:59	-2.399	13.099	0.298	1.8139
2016-08-20 17:01:00	-2.399	13.098	0.284	1.8136
2016-08-20 17:01:01	-2.389	13.099	0.263	1.8133
2016-08-20 17:01:02	-2.386	13.099	0.249	1.8129
2016-08-20 17:01:03	-2.385	13.1	0.245	1.8129
2016-08-20 17:01:04	-2.381	13.099	0.225	1.8126
2016-08-20 17:01:05	-2.383	13.098	0.213	1.8126
2016-08-20 17:01:06	-2.383	13.163	0.198	1.8123
2016-08-20 17:01:07	-2.378	13.173	0.191	1.8123
2016-08-20 17:01:08	-2.376	13.186	0.178	1.8123
2016-08-20 17:01:09	-2.373	13.192	0.168	1.812
2016-08-20 17:01:10	-2.37	13.2	0.164	1.812
2016-08-20 17:01:11	-2.366	13.212	0.155	1.812
2016-08-20 17:01:12	-2.365	13.215	0.145	1.8117
2016-08-20 17:01:13	-2.36	13.222	0.135	1.8117
2016-08-20 17:01:14	-2.36	13.195	26.032	1.8117
2016-08-20 17:01:15	-2.356	13.194	24.357	1.8117
2016-08-20 17:01:16	-2.354	13.194	22.798	1.8114
2016-08-20 17:01:17	-2.356	13.196	21.352	1.8114
2016-08-20 17:01:18	-2.354	13.196	20.011	1.8114
2016-08-20 17:01:19	-2.353	13.196	18.778	1.8114
2016-08-20 17:01:20	-0.1	13.197	17.659	1.8114
2016-08-20 17:01:21	0.12	13.199	16.621	1.8111
2016-08-20 17:01:22	0.327	13.198	-1.311	1.8111
2016-08-20 17:01:23	0.516	13.198	-1.21	1.8111
2016-08-20 17:01:24	0.694	13.2	-1.097	1.8111
2016-08-20 17:01:25	0.84	13.201	-1.019	1.8111
2016-08-20 17:01:26	0.979	13.202	-0.945	1.8111
2016-08-20 17:01:27	1.087	13.202	-0.868	1.8111
2016-08-20 17:01:28	-0.029	13.202	-0.811	1.8111
2016-08-20 17:01:29	-0.039	13.202	-0.756	1.8108
2016-08-20 17:01:30	-0.056	13.203	-0.701	1.8108
2016-08-20 17:01:31	-0.067	13.203	-0.651	1.8108
2016-08-20 17:01:32	-0.076	13.203	-0.601	1.8108
2016-08-20 17:01:33	-0.084	13.205	-0.563	1.8108
2016-08-20 17:01:34	-0.09	13.204	-0.517	1.8108
2016-08-20 17:01:35	-0.102	13.205	-0.475	1.8108
2016-08-20 17:01:36	-0.112	13.204	-0.446	1.8108
2016-08-20 17:01:37	-0.117	13.207	-0.414	1.8108
2016-08-20 17:01:38	-0.122	13.207	-0.386	1.8108
2016-08-20 17:01:39	-0.124	13.208	-0.358	1.8108
2016-08-20 17:01:40	-0.132	13.208	-0.327	1.8123
2016-08-20 17:01:41	-0.139	13.209	-0.31	1.8123
2016-08-20 17:01:42	-0.138	13.21	-0.279	1.8123
2016-08-20 17:01:43	-0.145	13.209	-0.26	1.8123
2016-08-20 17:01:44	-0.154	13.209	-0.238	1.8123
2016-08-20 17:01:45	-0.155	13.209	-0.221	1.812
2016-08-20 17:01:46	-0.157	13.211	-0.209	1.812
2016-08-20 17:01:47	-0.164	13.211	-0.185	1.8123
2016-08-20 17:01:48	-0.165	13.212	-0.172	1.812
2016-08-20 17:01:49	-0.169	13.212	-0.162	1.812
2016-08-20 17:01:50	-0.174	13.212	-0.145	1.8123
2016-08-20 17:01:51	-0.174	13.212	-0.141	1.812
2016-08-20 17:01:52	-0.18	13.212	-0.118	1.812
2016-08-20 17:01:53	-0.18	13.213	-0.114	1.812
2016-08-20 17:01:54	-0.185	13.213	-0.1	1.812
2016-08-20 17:01:55	-0.186	13.212	-0.095	1.812
2016-08-20 17:01:56	-0.184	13.213	-0.087	1.812
2016-08-20 17:01:57	-0.188	13.213	-0.073	1.7959
2016-08-20 17:01:58	-0.193	13.213	-0.071	1.7947
2016-08-20 17:01:59	-0.193	13.213	-0.066	1.7937
2016-08-20 17:02:00	-0.195	13.213	-0.056	1.7931
2016-08-20 17:02:01	-0.2	13.214	-0.048	1.7925
2016-08-20 17:02:02	-0.195	13.214	-0.044	1.7919
2016-08-20 17:02:03	-0.199	13.214	-0.041	1.7912
2016-08-20 17:02:04	-0.202	13.214	-0.038	1.7906
2016-08-20 17:02:05	-0.199	13.216	-0.035	1.79
2016-08-20 17:02:06	-0.201	13.215	-0.054	1.7894
2016-08-20 17:02:07	-0.199	13.215	-0.052	1.7891
2016-08-20 17:02:08	-0.194	13.216	-0.049	1.7885
2016-08-20 17:02:09	-0.195	13.216	-0.042	1.7881
2016-08-20 17:02:10	-0.203	13.217	-0.043	1.7878
2016-08-20 17:02:11	-0.207	13.217	-0.043	1.7869
2016-08-20 17:02:12	-0.203	13.217	-0.04	1.7866
2016-08-20 17:02:13	-0.206	13.217	-0.04	1.7863
2016-08-20 17:02:14	-0.202	13.206	-0.026	1.786
2016-08-20 17:02:15	-0.203	13.205	-0.027	1.7857
2016-08-20 17:02:16	-0.214	13.203	-0.024	1.7857
2016-08-20 17:02:17	-0.205	13.201	-0.022	1.7854
2016-08-20 17:02:18	-0.205	13.201	-0.016	1.785
2016-08-20 17:02:19	-0.209	13.201	-0.015	1.7847
2016-08-20 17:02:20	-0.211	13.201	-0.007	1.7844
2016-08-20 17:02:21	-0.212	13.197	-0.006	1.7844
2016-08-20 17:02:22	-0.213	13.197	-4.406	1.7841
2016-08-20 17:02:23	-0.208	13.196	-4.134	1.7841
2016-08-20 17:02:24	-0.21	13.195	-3.877	1.7838
2016-08-20 17:02:25	-0.214	13.194	-3.636	1.7671
2016-08-20 17:02:26	-0.21	13.192	-3.412	1.7658
2016-08-20 17:02:27	-0.556	13.191	-3.202	1.7646
2016-08-20 17:02:28	-0.592	13.189	-3.006	1.7637
2016-08-20 17:02:29	-0.635	13.191	-2.823	1.763
2016-08-20 17:02:30	-0.672	13.191	-2.646	1.7621
2016-08-20 17:02:31	-0.704	13.188	-2.488	1.7615
2016-08-20 17:02:32	-0.733	13.188	-2.334	1.7606
2016-08-20 17:02:33	-0.764	13.188	-2.191	1.7599
2016-08-20 17:02:34	-0.79	13.186	-2.056	1.7593
2016-08-20 17:02:35	-0.815	13.186	-1.931	1.7587
2016-08-20 17:02:36	-0.847	13.187	-1.814	1.7581
2016-08-20 17:02:37	-0.866	13.186	-1.703	1.8058
2016-08-20 17:02:38	-0.882	13.185	-1.596	1.808
2016-08-20 17:02:39	-0.904	13.184	-1.5	1.8102
2016-08-20 17:02:40	-0.925	13.184	-1.408	1.8117
2016-08-20 17:02:41	-0.939	13.184	-1.322	1.8136
2016-08-20 17:02:42	-0.959	13.173	-1.241	1.8154
2016-08-20 17:02:43	-0.969	13.168	-1.17	1.817
2016-08-20 17:02:44	-0.984	13.167	-1.097	1.8185
2016-08-20 17:02:45	-1	13.164	-1.035	1.8036
2016-08-20 17:02:46	-1.018	13.162	-0.976	1.804
2016-08-20 17:02:47	-1.025	13.161	-0.911	1.8046
2016-08-20 17:02:48	-1.037	13.159	-0.856	1.8049
2016-08-20 17:02:49	-1.049	13.156	-0.805	1.8052
2016-08-20 17:02:50	-1.05	13.156	-5.261	1.8055
2016-08-20 17:02:51	-1.064	13.154	-4.928	1.8058
2016-08-20 17:02:52	-1.075	13.15	-4.632	1.8061
2016-08-20 17:02:53	-1.084	13.15	-4.343	1.8064
2016-08-20 17:02:54	-1.097	13.179	-4.082	1.8067
2016-08-20 17:02:55	-1.484	13.187	-3.831	1.8067
2016-08-20 17:02:56	-1.531	13.191	-3.599	1.8071
2016-08-20 17:02:57	-1.586	13.193	-3.377	1.8077
2016-08-20 17:02:58	-1.631	13.199	-3.172	1.8077
2016-08-20 17:02:59	-1.666	13.2	-2.981	1.808
2016-08-20 17:03:00	-1.712	13.203	-2.791	1.8083
2016-08-20 17:03:01	-1.749	13.206	-2.633	1.7931
2016-08-20 17:03:02	-1.784	13.2	10.908	1.7925
2016-08-20 17:03:03	-1.815	13.2	10.205	1.7919
2016-08-20 17:03:04	-1.849	13.201	9.556	1.7912
2016-08-20 17:03:05	-1.881	13.201	8.95	1.7906
2016-08-20 17:03:06	-1.902	13.203	8.398	1.79
2016-08-20 17:03:07	-0.787	13.203	7.87	1.7894
2016-08-20 17:03:08	-0.686	13.204	7.376	1.7891
2016-08-20 17:03:09	-0.596	13.206	6.928	1.7885
2016-08-20 17:03:10	-0.513	13.206	2.133	1.7881
2016-08-20 17:03:11	-0.433	13.207	2.006	1.7872
2016-08-20 17:03:12	-0.362	13.206	1.915	1.7869
2016-08-20 17:03:13	-0.288	13.208	1.804	1.7866
2016-08-20 17:03:14	-0.23	13.208	1.688	1.7863
2016-08-20 17:03:15	-0.513	13.21	1.59	1.786
2016-08-20 17:03:16	-0.493	13.21	1.498	1.7857
2016-08-20 17:03:17	-0.478	13.21	1.409	1.7854
2016-08-20 17:03:18	-0.455	13.206	1.318	1.7854
2016-08-20 17:03:19	-0.436	13.201	1.243	1.785
2016-08-20 17:03:20	-0.43	13.199	1.167	1.7847
2016-08-20 17:03:21	-0.415	13.198	1.099	1.7844
2016-08-20 17:03:22	-0.402	13.197	1.035	1.7844
2016-08-20 17:03:23	-0.393	13.196	0.972	1.7841
2016-08-20 17:03:24	-0.383	13.195	0.913	1.7841
2016-08-20 17:03:25	-0.369	13.193	0.861	1.7671
2016-08-20 17:03:26	-0.361	13.192	-3.65	1.7661
2016-08-20 17:03:27	-0.36	13.191	-3.426	1.7649
2016-08-20 17:03:28	-0.335	13.19	-3.211	1.764
2016-08-20 17:03:29	-0.331	13.19	-3.009	1.763
2016-08-20 17:03:30	-0.324	13.189	-2.827	1.7621
2016-08-20 17:03:31	-0.674	13.189	-2.655	1.7615
2016-08-20 17:03:32	-0.702	13.189	-2.489	1.7609
2016-08-20 17:03:33	-0.732	13.186	-2.334	1.7602
2016-08-20 17:03:34	-0.759	13.186	-2.194	1.7593
2016-08-20 17:03:35	-0.794	13.187	-2.057	1.759
2016-08-20 17:03:36	-0.817	13.186	-1.937	1.7584
2016-08-20 17:03:37	-0.839	13.186	-1.815	1.8058
2016-08-20 17:03:38	-0.866	13.186	-1.699	1.808
2016-08-20 17:03:39	-0.879	13.185	-1.596	1.8102
2016-08-20 17:03:40	-0.909	13.185	-1.504	1.812
2016-08-20 17:03:41	-0.924	13.184	-1.411	1.8136
2016-08-20 17:03:42	-0.94	13.172	-1.322	1.8157
2016-08-20 17:03:43	-0.957	13.168	-1.245	1.817
2016-08-20 17:03:44	-0.973	13.165	-1.163	1.8185
2016-08-20 17:03:45	-0.99	13.164	-1.095	1.8036
2016-08-20 17:03:46	-0.996	13.162	-1.031	1.804
2016-08-20 17:03:47	-1.013	13.161	-0.966	1.8046
2016-08-20 17:03:48	-1.026	13.156	-0.906	1.8049
2016-08-20 17:03:49	-1.039	13.155	-0.851	1.8052
2016-08-20 17:03:50	-1.053	13.155	-5.317	1.8055
2016-08-20 17:03:51	-1.062	13.153	-4.987	1.8058
2016-08-20 17:03:52	-1.071	13.15	-4.679	1.8061
2016-08-20 17:03:53	-1.083	13.157	-4.393	1.8064
2016-08-20 17:03:54	-1.089	13.184	-4.114	1.8067
2016-08-20 17:03:54	-1.477	13.187	-3.87	1.8067
2016-08-20 17:03:55	-1.52	13.191	-3.64	1.8071
2016-08-20 17:03:56	-1.571	13.195	-3.414	1.8077
2016-08-20 17:03:57	-1.619	13.198	-3.202	1.808
2016-08-20 17:03:58	-1.661	13.202	-3.007	1.808
2016-08-20 17:03:59	-1.707	13.204	-2.829	1.8083
2016-08-20 17:04:00	-1.746	13.204	-2.655	1.7931
2016-08-20 17:04:01	-1.775	13.199	10.928	1.7925
2016-08-20 17:04:02	-1.813	13.199	10.22	1.7919
2016-08-20 17:04:03	-1.847	13.2	9.573	1.7912
2016-08-20 17:04:04	-1.866	13.202	8.967	1.7906
2016-08-20 17:04:05	-1.899	13.203	8.403	1.79
2016-08-20 17:04:06	-0.796	13.204	7.881	1.7894
2016-08-20 17:04:07	-0.693	13.205	7.388	1.7891
2016-08-20 17:04:08	-0.6	13.204	6.929	1.7885
2016-08-20 17:04:09	-0.516	13.205	2.126	1.7881
2016-08-20 17:04:10	-0.43	13.207	1.999	1.7878
2016-08-20 17:04:11	-0.356	13.209	1.904	1.7869
2016-08-20 17:04:12	-0.292	13.209	1.792	1.7866
2016-08-20 17:04:13	-0.233	13.21	1.682	1.7866
2016-08-20 17:04:14	-0.51	13.21	1.583	1.7863
2016-08-20 17:04:15	-0.49	13.211	1.488	1.786
2016-08-20 17:04:16	-0.474	13.211	1.4	1.7857
2016-08-20 17:04:17	-0.462	13.206	1.316	1.7854
2016-08-20 17:04:18	-0.445	13.199	1.236	1.785
2016-08-20 17:04:19	-0.425	13.198	1.158	1.7847
2016-08-20 17:04:20	-0.422	13.198	1.101	1.7847
2016-08-20 17:04:21	-0.4	13.197	1.029	1.7844
2016-08-20 17:04:22	-0.393	13.195	0.974	1.7841
2016-08-20 17:04:23	-0.375	13.194	0.913	1.7841
2016-08-20 17:04:24	-0.372	13.192	0.862	1.7671
2016-08-20 17:04:25	-0.361	13.192	-3.674	1.7661
2016-08-20 17:04:26	-0.347	13.193	-3.442	1.7649
2016-08-20 17:04:27	-0.338	13.19	-3.226	1.764
2016-08-20 17:04:28	-0.333	13.19	-3.026	1.763
2016-08-20 17:04:29	-0.32	13.189	-2.837	1.7621
2016-08-20 17:04:30	-0.672	13.187	-2.662	1.7615
2016-08-20 17:04:31	-0.701	13.187	-2.502	1.7609
2016-08-20 17:04:32	-0.733	13.186	-2.347	1.7602
2016-08-20 17:04:33	-0.764	13.187	-2.204	1.7596
2016-08-20 17:04:34	-0.788	13.186	-2.063	1.759
2016-08-20 17:04:35	-0.814	13.186	-1.938	1.7584
2016-08-20 17:04:36	-0.835	13.186	-1.815	1.8058
2016-08-20 17:04:37	-0.859	13.186	-1.707	1.8083
2016-08-20 17:04:38	-0.882	13.186	-1.601	1.8102
2016-08-20 17:04:39	-0.899	13.184	-1.507	1.812
2016-08-20 17:04:40	-0.926	13.185	-1.41	1.8139
2016-08-20 17:04:41	-0.937	13.172	-1.324	1.8154
2016-08-20 17:04:42	-0.955	13.17	-1.248	1.8173
2016-08-20 17:04:43	-0.979	13.165	-1.161	1.8185
2016-08-20 17:04:44	-0.991	13.163	-1.098	1.8036
2016-08-20 17:04:45	-0.997	13.163	-1.032	1.8043
2016-08-20 17:04:46	-1.012	13.16	-0.968	1.8046
2016-08-20 17:04:47	-1.029	13.159	-0.904	1.8049
2016-08-20 17:04:48	-1.032	13.157	-0.855	1.8052
2016-08-20 17:04:49	-1.048	13.154	-5.338	1.8055
2016-08-20 17:04:50	-1.057	13.154	-4.992	1.8058
2016-08-20 17:04:51	-1.074	13.151	-4.697	1.8061
2016-08-20 17:04:52	-1.082	13.149	-4.401	1.8064
2016-08-20 17:04:53	-1.085	13.185	-4.135	1.8067
2016-08-20 17:04:54	-1.47	13.186	-3.892	1.8071
2016-08-20 17:04:55	-1.522	13.191	-3.647	1.8071
2016-08-20 17:04:56	-1.569	13.197	-3.429	1.8077
2016-08-20 17:04:57	-1.626	13.198	-3.217	1.808
2016-08-20 17:04:58	-1.658	13.2	-3.026	1.808
2016-08-20 17:04:59	-1.695	13.204	-2.834	1.8083
2016-08-20 17:05:00	-1.742	13.203	-2.672	1.7934
2016-08-20 17:05:01	-1.777	13.199	10.966	1.7925
2016-08-20 17:05:02	-1.807	13.198	10.254	1.7919
2016-08-20 17:05:03	-1.845	13.2	9.598	1.7912
2016-08-20 17:05:04	-1.869	13.202	8.994	1.7906
2016-08-20 17:05:05	-1.903	13.201	8.431	1.79
2016-08-20 17:05:06	-0.799	13.204	7.903	1.7894
2016-08-20 17:05:07	-0.692	13.204	7.401	1.7891
2016-08-20 17:05:08	-0.604	13.206	6.946	1.7888
2016-08-20 17:05:09	-0.522	13.207	2.13	1.7881
2016-08-20 17:05:10	-0.437	13.206	2.004	1.7878
2016-08-20 17:05:11	-0.365	13.209	1.912	1.7872
2016-08-20 17:05:12	-0.295	13.21	1.797	1.7869
2016-08-20 17:05:13	-0.233	13.21	1.687	1.7866
2016-08-20 17:05:14	-0.515	13.21	1.589	1.7863
2016-08-20 17:05:15	-0.49	13.21	1.491	1.786
2016-08-20 17:05:16	-0.474	13.21	1.405	1.7857
2016-08-20 17:05:17	-0.456	13.207	1.32	1.7854
2016-08-20 17:05:18	-0.436	13.2	1.247	1.785
2016-08-20 17:05:19	-0.427	13.198	1.174	1.785
2016-08-20 17:05:20	-0.413	13.198	1.101	1.7847
2016-08-20 17:05:21	-0.403	13.197	1.037	1.7844
2016-08-20 17:05:22	-0.382	13.197	0.972	1.7844
2016-08-20 17:05:23	-0.377	13.195	0.92	1.7841
2016-08-20 17:05:24	-0.377	13.193	0.864	1.7838
2016-08-20 17:05:25	-0.359	13.193	-3.69	1.7838
2016-08-20 17:05:26	-0.354	13.193	-3.454	1.7835
2016-08-20 17:05:27	-0.339	13.191	-3.24	1.7835
2016-08-20 17:05:28	-0.332	13.189	-3.037	1.7835
2016-08-20 17:05:29	-0.323	13.189	-2.849	1.7832
2016-08-20 17:05:30	-0.658	13.189	-2.67	1.7832
2016-08-20 17:05:31	-0.696	13.189	-2.507	1.7832
2016-08-20 17:05:32	-0.729	13.187	-2.357	1.7829
2016-08-20 17:05:33	-0.759	13.185	-2.205	1.7829
2016-08-20 17:05:34	-0.789	13.187	-2.074	1.7829
2016-08-20 17:05:35	-0.817	13.185	-1.944	1.7826
2016-08-20 17:05:36	-0.842	13.185	-1.813	1.6576
2016-08-20 17:05:37	-0.858	13.185	-1.716	1.6502
2016-08-20 17:05:38	-0.881	13.185	-1.606	1.6431
2016-08-20 17:05:39	-0.903	13.185	-1.511	1.6362
2016-08-20 17:05:40	-0.929	13.183	-1.415	1.6297
2016-08-20 17:05:41	-0.94	13.185	-1.328	1.6238
2016-08-20 17:05:42	-0.959	13.181	-1.241	1.6183
2016-08-20 17:05:43	-0.972	13.184	-1.172	1.613
2016-08-20 17:05:44	-0.988	13.183	-1.098	1.666
2016-08-20 17:05:45	-1.003	13.181	-1.034	1.6648
2016-08-20 17:05:46	-1.013	13.179	-0.968	1.6638
2016-08-20 17:05:47	-1.025	13.18	-0.913	1.6629
2016-08-20 17:05:48	-1.038	13.18	-0.854	1.6613
2016-08-20 17:05:49	-1.049	13.178	-0.798	1.6604
2016-08-20 17:05:50	-1.057	13.179	-0.752	1.6598
2016-08-20 17:05:51	-1.06	13.178	-0.708	1.6589
2016-08-20 17:05:52	-1.071	13.137	-0.665	1.6582
2016-08-20 17:05:53	-1.083	13.086	-0.626	1.6576
2016-08-20 17:05:54	-1.094	13.069	-0.591	1.6567
2016-08-20 17:05:55	-1.103	13.056	-0.551	1.6561
2016-08-20 17:05:56	-1.106	13.039	-0.515	1.6555
2016-08-20 17:05:57	-1.113	13.027	-0.488	1.6551
2016-08-20 17:05:58	-1.119	13.015	-0.454	1.6545
2016-08-20 17:05:59	-1.123	13	-0.428	1.6536
2016-08-20 17:06:00	-1.127	12.993	-0.4	1.653
2016-08-20 17:06:01	-1.132	13.025	-34.374	1.6527
2016-08-20 17:06:02	-1.135	13.021	-32.372	1.6524
2016-08-20 17:06:03	-1.146	13.021	-30.497	1.6517
2016-08-20 17:06:04	-1.144	13.019	-28.751	1.6514
2016-08-20 17:06:05	-1.154	13.014	-27.1	1.6511
2016-08-20 17:06:06	-3.789	13.01	-25.554	1.6508
2016-08-20 17:06:07	-4.37	13.006	-24.103	1.6505
2016-08-20 17:06:08	-4.722	13.004	-22.729	1.7708
2016-08-20 17:06:09	-5.052	13.001	-5.738	1.7773
2016-08-20 17:06:10	-5.358	12.997	-5.433	1.7832
2016-08-20 17:06:11	-5.651	12.994	-5.132	1.7888
2016-08-20 17:06:12	-5.933	12.991	-4.837	1.794
2016-08-20 17:06:13	-6.203	12.988	-4.563	1.7987
2016-08-20 17:06:14	-5.047	12.986	-4.312	1.803
2016-08-20 17:06:15	-5.09	12.983	-4.076	1.8071
2016-08-20 17:06:16	-5.149	12.98	-3.844	1.7466
2016-08-20 17:06:17	-5.194	12.978	-3.631	1.7466
2016-08-20 17:06:18	-5.24	12.975	-3.432	1.7469
2016-08-20 17:06:19	-5.293	12.973	-3.23	1.7469
2016-08-20 17:06:20	-5.329	12.972	-3.055	1.7469
2016-08-20 17:06:21	-5.376	12.967	-2.886	1.7472
2016-08-20 17:06:22	-5.422	12.966	-2.725	1.7472
2016-08-20 17:06:23	-5.456	12.965	-2.579	1.7472
2016-08-20 17:06:24	-5.48	12.962	-2.442	1.7472
2016-08-20 17:06:25	-5.524	13.022	-2.321	1.7475
2016-08-20 17:06:26	-5.557	13.058	-2.189	1.7475
2016-08-20 17:06:27	-5.589	13.071	-2.071	1.7475
2016-08-20 17:06:28	-5.613	13.083	-1.963	1.7475
2016-08-20 17:06:29	-5.634	13.092	-1.85	1.7478
2016-08-20 17:06:30	-5.667	13.103	-1.756	1.7478
2016-08-20 17:06:31	-5.685	13.112	-1.652	1.7478
2016-08-20 17:06:32	-5.714	13.117	-1.574	1.7478
2016-08-20 17:06:33	-5.733	13.081	31.851	1.7478
2016-08-20 17:06:34	-5.749	13.081	29.741	1.7482
2016-08-20 17:06:35	-5.773	13.082	27.82	1.7482
2016-08-20 17:06:36	-5.793	13.082	26.013	1.7482
2016-08-20 17:06:37	-5.804	13.083	24.345	1.7482
2016-08-20 17:06:38	-3.617	13.084	22.791	1.7482
2016-08-20 17:06:39	-2.6	13.084	21.327	1.7482
2016-08-20 17:06:40	-2.307	13.085	19.975	1.7482
2016-08-20 17:06:41	-2.03	13.087	0.692	1.7485
2016-08-20 17:06:42	-1.771	13.088	0.686	1.7485
2016-08-20 17:06:43	-1.537	13.089	0.658	1.7485
2016-08-20 17:06:44	-1.321	13.088	0.626	1.7485
2016-08-20 17:06:45	-1.118	13.089	0.594	1.7485
2016-08-20 17:06:46	-2.424	13.089	0.571	1.7485
2016-08-20 17:06:47	-2.441	13.089	0.539	1.7485
2016-08-20 17:06:48	-2.44	13.089	0.52	1.8446
2016-08-20 17:06:49	-2.438	13.089	0.491	1.8495
2016-08-20 17:06:50	-2.423	13.089	0.464	1.8545
2016-08-20 17:06:51	-2.426	13.089	0.446	1.8591
2016-08-20 17:06:52	-2.424	13.09	0.419	1.8632
2016-08-20 17:06:53	-2.416	13.09	0.394	1.8672
2016-08-20 17:06:54	-2.412	13.09	0.375	1.8709
2016-08-20 17:06:55	-2.409	13.09	0.359	1.875
2016-08-20 17:06:56	-2.403	13.091	0.336	1.8148
2016-08-20 17:06:57	-2.398	13.091	0.322	1.8142
2016-08-20 17:06:58	-2.392	13.091	0.299	1.8139
2016-08-20 17:06:59	-2.388	13.092	0.276	1.8139
2016-08-20 17:07:00	-2.387	13.092	0.272	1.8136
2016-08-20 17:07:01	-2.392	13.092	0.254	1.8133
2016-08-20 17:07:02	-2.387	13.093	0.244	1.8133
2016-08-20 17:07:03	-2.38	13.093	0.234	1.8129
2016-08-20 17:07:04	-2.379	13.095	0.217	1.8129
2016-08-20 17:07:05	-2.376	13.128	0.21	1.8126
2016-08-20 17:07:06	-2.375	13.164	0.199	1.8126
2016-08-20 17:07:07	-2.37	13.173	0.189	1.8123
2016-08-20 17:07:08	-2.365	13.183	0.178	1.8123
2016-08-20 17:07:09	-2.364	13.189	0.17	1.8123
2016-08-20 17:07:10	-2.364	13.201	0.156	1.812
2016-08-20 17:07:11	-2.361	13.207	0.149	1.812
2016-08-20 17:07:12	-2.36	13.216	0.139	1.812
2016-08-20 17:07:13	-2.357	13.187	26.835	1.8117
2016-08-20 17:07:13	-2.357	13.186	25.046	1.8117
2016-08-20 17:07:14	-2.35	13.186	23.449	1.8117
2016-08-20 17:07:15	-2.364	13.186	21.961	1.8117
2016-08-20 17:07:16	-2.031	13.188	20.568	1.8114
2016-08-20 17:07:17	0.026	13.188	19.28	1.8114
2016-08-20 17:07:18	0.238	13.19	18.122	1.8114
2016-08-20 17:07:19	0.43	13.191	17.05	1.8114
2016-08-20 17:07:20	0.617	13.191	-1.395	1.8114
2016-08-20 17:07:21	0.779	13.194	-1.26	1.8114
2016-08-20 17:07:22	0.92	13.193	-1.141	1.8111
2016-08-20 17:07:23	1.041	13.194	-1.059	1.8111
2016-08-20 17:07:24	1.156	13.197	-0.978	1.8111
2016-08-20 17:07:25	-0.038	13.195	-0.91	1.8111
2016-08-20 17:07:26	-0.052	13.196	-0.843	1.8111
2016-08-20 17:07:27	-0.061	13.195	-0.782	1.8111
2016-08-20 17:07:28	-0.067	13.197	-0.721	1.8111
2016-08-20 17:07:29	-0.077	13.198	-0.672	1.8111
2016-08-20 17:07:30	-0.091	13.198	-0.625	1.8111
2016-08-20 17:07:31	-0.101	13.199	-0.578	1.8111
2016-08-20 17:07:32	-0.105	13.199	-0.538	1.8108
2016-08-20 17:07:33	-0.116	13.199	-0.487	1.8108
2016-08-20 17:07:34	-0.12	13.199	-0.462	1.8111
2016-08-20 17:07:35	-0.125	13.2	-0.429	1.8108
2016-08-20 17:07:36	-0.135	13.199	-0.404	1.8108
2016-08-20 17:07:37	-0.134	13.2	-0.366	1.8108
2016-08-20 17:07:38	-0.146	13.201	-0.344	1.8111
2016-08-20 17:07:39	-0.139	13.2	-0.318	1.8123
2016-08-20 17:07:40	-0.147	13.202	-0.294	1.8123
2016-08-20 17:07:41	-0.159	13.205	-0.277	1.8123
2016-08-20 17:07:42	-0.16	13.203	-0.251	1.8123
2016-08-20 17:07:43	-0.162	13.204	-0.233	1.8123
2016-08-20 17:07:44	-0.167	13.205	-0.214	1.812
2016-08-20 17:07:45	-0.163	13.204	-0.199	1.8123
2016-08-20 17:07:46	-0.175	13.206	-0.186	1.8123
2016-08-20 17:07:47	-0.177	13.205	-0.172	1.8123
2016-08-20 17:07:48	-0.174	13.205	-0.154	1.812
2016-08-20 17:07:49	-0.171	13.208	-0.144	1.8123
2016-08-20 17:07:50	-0.183	13.207	-0.131	1.812
2016-08-20 17:07:51	-0.18	13.207	-0.128	1.812
2016-08-20 17:07:52	-0.19	13.207	-0.11	1.812
2016-08-20 17:07:53	-0.183	13.209	-0.097	1.812
2016-08-20 17:07:54	-0.185	13.207	-0.089	1.812
2016-08-20 17:07:55	-0.192	13.209	-0.088	1.812
2016-08-20 17:07:56	-0.184	13.209	-0.078	1.7959
2016-08-20 17:07:57	-0.19	13.209	-0.067	1.7947
2016-08-20 17:07:58	-0.197	13.209	-0.063	1.794
2016-08-20 17:07:59	-0.194	13.209	-0.059	1.7931
2016-08-20 17:08:00	-0.194	13.209	-0.049	1.7925
2016-08-20 17:08:01	-0.194	13.21	-0.044	1.7919
2016-08-20 17:08:02	-0.199	13.209	-0.042	1.7912
2016-08-20 17:08:03	-0.195	13.211	-0.036	1.7906
2016-08-20 17:08:04	-0.197	13.211	-0.06	1.79
2016-08-20 17:08:05	-0.199	13.21	-0.059	1.7894
2016-08-20 17:08:06	-0.196	13.211	-0.054	1.7891
2016-08-20 17:08:07	-0.2	13.211	-0.048	1.7885
2016-08-20 17:08:08	-0.202	13.21	-0.041	1.7881
2016-08-20 17:08:09	-0.204	13.21	-0.055	1.7878
2016-08-20 17:08:10	-0.205	13.212	-0.044	1.7869
2016-08-20 17:08:11	-0.207	13.211	-0.039	1.7866
2016-08-20 17:08:12	-0.206	13.202	-0.038	1.7863
2016-08-20 17:08:13	-0.21	13.2	-0.036	1.786
2016-08-20 17:08:14	-0.207	13.198	-0.032	1.7857
2016-08-20 17:08:15	-0.204	13.197	-0.024	1.7854
2016-08-20 17:08:16	-0.208	13.197	-0.02	1.7854
2016-08-20 17:08:17	-0.209	13.196	-0.015	1.785
2016-08-20 17:08:18	-0.212	13.195	-0.013	1.7847
2016-08-20 17:08:19	-0.207	13.192	-0.01	1.7847
2016-08-20 17:08:20	-0.215	13.19	-0.012	1.7844
2016-08-20 17:08:21	-0.214	13.19	-4.251	1.7841
2016-08-20 17:08:22	-0.204	13.189	-3.989	1.7841
2016-08-20 17:08:23	-0.212	13.189	-3.738	1.7838
2016-08-20 17:08:24	-0.215	13.187	-3.508	1.7671
2016-08-20 17:08:25	-0.581	13.185	-3.29	1.7661
2016-08-20 17:08:26	-0.62	13.186	-3.088	1.7646
2016-08-20 17:08:27	-0.662	13.185	-2.904	1.7637
2016-08-20 17:08:28	-0.691	13.186	-2.726	1.763
2016-08-20 17:08:29	-0.725	13.185	-2.553	1.7621
2016-08-20 17:08:30	-0.754	13.184	-2.405	1.7615
2016-08-20 17:08:31	-0.776	13.184	-2.253	1.7606
2016-08-20 17:08:32	-0.812	13.183	-2.12	1.7599
2016-08-20 17:08:33	-0.832	13.179	-1.984	1.7593
2016-08-20 17:08:34	-0.85	13.179	-1.865	1.7587
2016-08-20 17:08:35	-0.871	13.179	-1.75	1.7584
2016-08-20 17:08:36	-0.893	13.18	-1.64	1.8058
2016-08-20 17:08:37	-0.909	13.177	-1.541	1.808
2016-08-20 17:08:38	-0.933	13.177	-1.446	1.8102
2016-08-20 17:08:39	-0.95	13.174	-1.363	1.812
2016-08-20 17:08:40	-0.966	13.167	-1.282	1.8136
2016-08-20 17:08:41	-0.98	13.163	-1.202	1.8157
2016-08-20 17:08:42	-0.991	13.161	-1.128	1.817
2016-08-20 17:08:43	-0.998	13.159	-1.064	1.8185
2016-08-20 17:08:44	-1.018	13.156	-1.003	1.8036
2016-08-20 17:08:45	-1.033	13.155	-0.934	1.8043
2016-08-20 17:08:46	-1.045	13.152	-0.881	1.8046
2016-08-20 17:08:47	-1.059	13.152	-0.826	1.8049
2016-08-20 17:08:48	-1.073	13.149	-0.774	1.8052
2016-08-20 17:08:49	-1.071	13.147	-5.063	1.8055
2016-08-20 17:08:50	-1.08	13.147	-4.755	1.8058
2016-08-20 17:08:51	-1.086	13.159	-4.468	1.8061
2016-08-20 17:08:52	-1.096	13.177	-4.19	1.8064
2016-08-20 17:08:53	-1.515	13.184	-3.935	1.8067
2016-08-20 17:08:54	-1.565	13.186	-3.691	1.8067
2016-08-20 17:08:55	-1.608	13.189	-3.47	1.8071
2016-08-20 17:08:56	-1.653	13.192	-3.255	1.8077
2016-08-20 17:08:57	-1.689	13.196	-3.06	1.8077
2016-08-20 17:08:58	-1.735	13.198	-2.876	1.808
2016-08-20 17:08:59	-1.772	13.201	-2.712	1.808
2016-08-20 17:09:00	-1.804	13.194	-2.541	1.7931
2016-08-20 17:09:01	-1.834	13.195	10.485	1.7925
2016-08-20 17:09:02	-1.861	13.196	9.813	1.7919
2016-08-20 17:09:03	-1.892	13.197	9.194	1.7912
2016-08-20 17:09:04	-1.922	13.198	8.615	1.7906
2016-08-20 17:09:05	-0.734	13.198	8.084	1.79
2016-08-20 17:09:06	-0.641	13.198	7.577	1.7894
2016-08-20 17:09:07	-0.548	13.199	7.103	1.7891
2016-08-20 17:09:08	-0.462	13.2	6.661	1.7885
2016-08-20 17:09:09	-0.384	13.2	2.054	1.7881
2016-08-20 17:09:10	-0.319	13.2	1.933	1.7878
2016-08-20 17:09:11	-0.256	13.202	1.842	1.7869
2016-08-20 17:09:12	-0.191	13.202	1.732	1.7866
2016-08-20 17:09:13	-0.506	13.202	1.624	1.7863
2016-08-20 17:09:14	-0.477	13.203	1.528	1.786
2016-08-20 17:09:15	-0.463	13.204	1.431	1.7857
2016-08-20 17:09:16	-0.453	13.196	1.344	1.7854
2016-08-20 17:09:17	-0.432	13.193	1.271	1.7854
2016-08-20 17:09:18	-0.415	13.193	1.194	1.785
2016-08-20 17:09:19	-0.409	13.193	1.129	1.7847
2016-08-20 17:09:20	-0.397	13.19	1.057	1.7844
2016-08-20 17:09:21	-0.382	13.188	0.995	1.7844
2016-08-20 17:09:22	-0.369	13.188	0.937	1.7841
2016-08-20 17:09:23	-0.363	13.186	0.881	1.7841
2016-08-20 17:09:24	-0.353	13.187	0.828	1.7671
2016-08-20 17:09:25	-0.346	13.186	-3.523	1.7661
2016-08-20 17:09:26	-0.336	13.184	-3.303	1.7649
2016-08-20 17:09:27	-0.328	13.185	-3.09	1.764
2016-08-20 17:09:28	-0.315	13.184	-2.905	1.763
2016-08-20 17:09:29	-0.683	13.183	-2.724	1.7621
2016-08-20 17:09:30	-0.722	13.183	-2.555	1.7615
2016-08-20 17:09:31	-0.756	13.183	-2.398	1.7609
2016-08-20 17:09:32	-0.779	13.182	-2.254	1.7602
2016-08-20 17:09:33	-0.806	13.18	-2.116	1.7593
2016-08-20 17:09:34	-0.828	13.18	-1.98	1.759
2016-08-20 17:09:35	-0.854	13.18	-1.857	1.7584
2016-08-20 17:09:36	-0.875	13.177	-1.745	1.8058
2016-08-20 17:09:37	-0.893	13.178	-1.639	1.8083
2016-08-20 17:09:38	-0.911	13.176	-1.541	1.8102
2016-08-20 17:09:39	-0.938	13.177	-1.44	1.812
2016-08-20 17:09:40	-0.955	13.164	-1.349	1.8136
2016-08-20 17:09:41	-0.969	13.162	-1.27	1.8157
2016-08-20 17:09:42	-0.984	13.16	-1.196	1.817
2016-08-20 17:09:43	-0.998	13.159	-1.124	1.8185
2016-08-20 17:09:44	-1.01	13.157	-1.056	1.8036
2016-08-20 17:09:45	-1.02	13.154	-0.987	1.8043
2016-08-20 17:09:46	-1.03	13.152	-0.933	1.8046
2016-08-20 17:09:47	-1.045	13.15	-0.878	1.8049
2016-08-20 17:09:48	-1.058	13.147	-0.817	1.8052
2016-08-20 17:09:49	-1.068	13.147	-5.12	1.8055
2016-08-20 17:09:50	-1.071	13.147	-4.799	1.8058
2016-08-20 17:09:51	-1.076	13.147	-4.509	1.8061
2016-08-20 17:09:52	-1.092	13.167	-4.23	1.8064
2016-08-20 17:09:53	-1.503	13.178	-3.978	1.8067
2016-08-20 17:09:54	-1.553	13.184	-3.738	1.8071
2016-08-20 17:09:55	-1.599	13.186	-3.515	1.8071
2016-08-20 17:09:56	-1.647	13.189	-3.299	1.8077
2016-08-20 17:09:57	-1.686	13.195	-3.093	1.8077
2016-08-20 17:09:58	-1.73	13.195	-2.908	1.808
2016-08-20 17:09:59	-1.772	13.201	-2.729	1.808
2016-08-20 17:10:00	-1.801	13.194	-2.567	1.7931
2016-08-20 17:10:01	-1.825	13.194	10.512	1.7925
2016-08-20 17:10:02	-1.851	13.195	9.838	1.7919
2016-08-20 17:10:03	-1.889	13.195	9.216	1.7912
2016-08-20 17:10:04	-1.917	13.198	8.631	1.7906
2016-08-20 17:10:05	-0.732	13.198	8.095	1.79
2016-08-20 17:10:06	-0.641	13.198	7.593	1.7894
2016-08-20 17:10:07	-0.551	13.2	7.115	1.7891
2016-08-20 17:10:08	-0.466	13.201	6.671	1.7885
2016-08-20 17:10:09	-0.394	13.2	2.063	1.7881
2016-08-20 17:10:10	-0.319	13.202	1.931	1.7878
2016-08-20 17:10:11	-0.257	13.202	1.836	1.7869
2016-08-20 17:10:12	-0.19	13.201	1.731	1.7869
2016-08-20 17:10:13	-0.508	13.204	1.626	1.7863
2016-08-20 17:10:14	-0.485	13.205	1.53	1.786
2016-08-20 17:10:15	-0.461	13.206	1.438	1.7857
2016-08-20 17:10:16	-0.443	13.194	1.354	1.7854
2016-08-20 17:10:17	-0.43	13.195	1.269	1.7854
2016-08-20 17:10:18	-0.421	13.192	1.194	1.785
2016-08-20 17:10:19	-0.411	13.191	1.128	1.7847
2016-08-20 17:10:20	-0.396	13.191	1.055	1.7847
2016-08-20 17:10:21	-0.389	13.189	0.989	1.7844
2016-08-20 17:10:22	-0.376	13.188	0.935	1.7841
2016-08-20 17:10:23	-0.362	13.188	0.871	1.7841
2016-08-20 17:10:24	-0.353	13.186	0.824	1.7671
2016-08-20 17:10:25	-0.344	13.185	-3.541	1.7661
2016-08-20 17:10:26	-0.34	13.184	-3.318	1.7649
2016-08-20 17:10:27	-0.329	13.183	-3.115	1.7637
2016-08-20 17:10:28	-0.319	13.183	-2.919	1.763
2016-08-20 17:10:29	-0.694	13.183	-2.736	1.7621
2016-08-20 17:10:30	-0.718	13.183	-2.567	1.7615
2016-08-20 17:10:31	-0.75	13.183	-2.41	1.7609
2016-08-20 17:10:32	-0.772	13.183	-2.264	1.7602
2016-08-20 17:10:32	-0.807	13.179	-2.122	1.7596
2016-08-20 17:10:33	-0.826	13.178	-1.978	1.759
2016-08-20 17:10:34	-0.854	13.178	-1.87	1.7584
2016-08-20 17:10:35	-0.877	13.178	-1.751	1.8058
2016-08-20 17:10:36	-0.896	13.179	-1.643	1.8083
2016-08-20 17:10:37	-0.913	13.177	-1.544	1.8102
2016-08-20 17:10:38	-0.928	13.177	-1.45	1.812
2016-08-20 17:10:39	-0.951	13.173	-1.361	1.8136
2016-08-20 17:10:40	-0.97	13.164	-1.278	1.8157
2016-08-20 17:10:41	-0.985	13.162	-1.207	1.817
2016-08-20 17:10:42	-0.996	13.16	-1.125	1.8185
2016-08-20 17:10:43	-1.003	13.158	-1.063	1.8036
2016-08-20 17:10:44	-1.024	13.157	-0.995	1.8043
2016-08-20 17:10:45	-1.031	13.153	-0.934	1.8046
2016-08-20 17:10:46	-1.045	13.151	-0.879	1.8049
2016-08-20 17:10:47	-1.055	13.149	-0.826	1.8052
2016-08-20 17:10:48	-1.069	13.148	-5.145	1.8055
2016-08-20 17:10:49	-1.073	13.146	-4.824	1.8058
2016-08-20 17:10:50	-1.087	13.146	-4.529	1.8061
2016-08-20 17:10:51	-1.087	13.161	-4.253	1.8064
2016-08-20 17:10:52	-1.505	13.181	-3.995	1.8067
2016-08-20 17:10:53	-1.556	13.183	-3.745	1.8071
2016-08-20 17:10:54	-1.602	13.188	-3.52	1.8071
2016-08-20 17:10:55	-1.649	13.192	-3.303	1.8077
2016-08-20 17:10:56	-1.688	13.195	-3.106	1.808
2016-08-20 17:10:57	-1.721	13.197	-2.917	1.808
2016-08-20 17:10:58	-1.759	13.2	-2.732	1.8083
2016-08-20 17:10:59	-1.797	13.194	-2.578	1.7931
2016-08-20 17:11:00	-1.825	13.194	10.548	1.7925
2016-08-20 17:11:01	-1.862	13.195	9.872	1.7919
2016-08-20 17:11:02	-1.891	13.196	9.251	1.7912
2016-08-20 17:11:03	-1.911	13.196	8.664	1.7906
2016-08-20 17:11:04	-0.736	13.197	8.132	1.79
2016-08-20 17:11:05	-0.651	13.198	7.625	1.7894
2016-08-20 17:11:06	-0.547	13.2	7.144	1.7891
2016-08-20 17:11:07	-0.469	13.2	6.698	1.7885
2016-08-20 17:11:08	-0.397	13.201	2.054	1.7881
2016-08-20 17:11:09	-0.326	13.202	1.933	1.7878
2016-08-20 17:11:10	-0.256	13.201	1.843	1.7869
2016-08-20 17:11:11	-0.196	13.203	1.732	1.7866
2016-08-20 17:11:12	-0.499	13.202	1.63	1.7863
2016-08-20 17:11:13	-0.489	13.205	1.533	1.786
2016-08-20 17:11:14	-0.466	13.203	1.437	1.786
2016-08-20 17:11:15	-0.456	13.194	1.359	1.7854
2016-08-20 17:11:16	-0.431	13.195	1.279	1.7854
2016-08-20 17:11:17	-0.419	13.193	1.202	1.785
2016-08-20 17:11:18	-0.409	13.19	1.126	1.7847
2016-08-20 17:11:19	-0.394	13.191	1.061	1.7847
2016-08-20 17:11:20	-0.381	13.189	1	1.7844
2016-08-20 17:11:21	-0.373	13.189	0.937	1.7841
2016-08-20 17:11:22	-0.356	13.187	0.883	1.7841
2016-08-20 17:11:23	-0.357	13.188	0.824	1.7838
2016-08-20 17:11:24	-0.345	13.185	-3.554	1.7838
2016-08-20 17:11:25	-0.333	13.186	-3.333	1.7838
2016-08-20 17:11:26	-0.327	13.184	-3.123	1.7835
2016-08-20 17:11:27	-0.318	13.183	-2.931	1.7832
2016-08-20 17:11:28	-0.681	13.184	-2.747	1.7832
2016-08-20 17:11:29	-0.716	13.182	-2.574	1.7832
2016-08-20 17:11:30	-0.744	13.183	-2.415	1.7829
2016-08-20 17:11:31	-0.78	13.182	-2.268	1.7829
2016-08-20 17:11:32	-0.801	13.181	-2.129	1.7829
2016-08-20 17:11:33	-0.829	13.18	-1.989	1.7829
2016-08-20 17:11:34	-0.85	13.18	-1.872	1.7826
2016-08-20 17:11:35	-0.869	13.181	-1.763	1.6576
2016-08-20 17:11:36	-0.889	13.178	-1.653	1.6499
2016-08-20 17:11:37	-0.912	13.179	-1.55	1.6427
2016-08-20 17:11:38	-0.933	13.177	-1.453	1.6359
2016-08-20 17:11:39	-0.95	13.175	-1.37	1.6297
2016-08-20 17:11:40	-0.975	13.177	-1.284	1.6235
2016-08-20 17:11:41	-0.977	13.177	-1.202	1.6183
2016-08-20 17:11:42	-0.996	13.174	-1.132	1.6127
2016-08-20 17:11:43	-1.009	13.176	-1.059	1.6657
2016-08-20 17:11:44	-1.016	13.174	-0.996	1.6648
2016-08-20 17:11:45	-1.037	13.175	-0.938	1.6638
2016-08-20 17:11:46	-1.044	13.174	-0.878	1.6626
2016-08-20 17:11:47	-1.05	13.174	-0.823	1.6613
2016-08-20 17:11:48	-1.064	13.172	-0.775	1.6604
2016-08-20 17:11:49	-1.072	13.173	-0.728	1.6595
2016-08-20 17:11:50	-1.082	13.172	-0.685	1.6589
2016-08-20 17:11:51	-1.085	13.092	-0.641	1.6579
2016-08-20 17:11:52	-1.098	13.066	-0.604	1.6573
2016-08-20 17:11:53	-1.105	13.052	-0.569	1.6567
2016-08-20 17:11:54	-1.109	13.041	-0.533	1.6561
2016-08-20 17:11:55	-1.116	13.021	-0.5	1.6555
2016-08-20 17:11:56	-1.126	13.012	-0.471	1.6548
2016-08-20 17:11:57	-1.124	12.998	-0.444	1.6539
2016-08-20 17:11:58	-1.131	12.988	-0.42	1.6533
2016-08-20 17:11:59	-1.138	13.02	-0.398	1.653
2016-08-20 17:12:00	-1.139	13.017	-33.219	1.6524
2016-08-20 17:12:01	-1.143	13.013	-31.294	1.652
2016-08-20 17:12:02	-1.151	13.008	-29.493	1.6517
2016-08-20 17:12:03	-1.154	13.007	-27.816	1.6514
2016-08-20 17:12:04	-4.215	13.001	-26.213	1.6508
2016-08-20 17:12:05	-4.58	12.997	-24.714	1.6505
2016-08-20 17:12:06	-4.908	12.994	-23.304	1.6502
2016-08-20 17:12:07	-5.234	12.994	-21.988	1.7708
2016-08-20 17:12:08	-5.528	12.992	-5.578	1.777
2016-08-20 17:12:09	-5.822	12.988	-5.257	1.7829
2016-08-20 17:12:10	-6.081	12.984	-4.96	1.7888
2016-08-20 17:12:11	-6.355	12.982	-4.679	1.794
2016-08-20 17:12:12	-5.07	12.979	-4.421	1.7984
2016-08-20 17:12:13	-5.121	12.975	-4.184	1.803
2016-08-20 17:12:14	-5.183	12.974	-3.949	1.8071
2016-08-20 17:12:15	-5.233	12.97	-3.735	1.7466
2016-08-20 17:12:16	-5.275	12.97	-3.513	1.7466
2016-08-20 17:12:17	-5.316	12.967	-3.31	1.7466
2016-08-20 17:12:18	-5.364	12.965	-3.134	1.7469
2016-08-20 17:12:19	-5.401	12.963	-2.962	1.7469
2016-08-20 17:12:20	-5.448	12.96	-2.8	1.7469
2016-08-20 17:12:21	-5.478	12.958	-2.65	1.7472
2016-08-20 17:12:22	-5.515	12.958	-2.509	1.7472
2016-08-20 17:12:23	-5.552	13.014	-2.376	1.7472
2016-08-20 17:12:24	-5.573	13.05	-2.244	1.7472
2016-08-20 17:12:25	-5.628	13.062	-2.132	1.7472
2016-08-20 17:12:26	-5.654	13.072	-2.006	1.7475
2016-08-20 17:12:27	-5.682	13.083	-1.899	1.7475
2016-08-20 17:12:28	-5.704	13.089	-1.783	1.7475
2016-08-20 17:12:29	-5.72	13.103	-1.696	1.7475
2016-08-20 17:12:30	-5.75	13.11	-1.61	1.7478
2016-08-20 17:12:31	-5.759	13.084	-1.528	1.7478
2016-08-20 17:12:32	-5.781	13.075	30.668	1.7478
2016-08-20 17:12:33	-5.8	13.074	28.675	1.7478
2016-08-20 17:12:34	-5.822	13.075	26.814	1.7478
2016-08-20 17:12:35	-2.73	13.075	25.087	1.7482
2016-08-20 17:12:36	-2.429	13.075	23.483	1.7482
2016-08-20 17:12:37	-2.149	13.076	21.986	1.7482
2016-08-20 17:12:38	-1.883	13.076	20.578	1.7482
2016-08-20 17:12:39	-1.637	13.077	19.275	1.7482
2016-08-20 17:12:40	-1.414	13.08	0.701	1.7482
2016-08-20 17:12:41	-1.204	13.078	0.683	1.7482
2016-08-20 17:12:42	-1.017	13.078	0.651	1.7485
2016-08-20 17:12:43	-2.45	13.081	0.62	1.7485
2016-08-20 17:12:44	-2.452	13.081	0.59	1.7485
2016-08-20 17:12:45	-2.443	13.079	0.569	1.7485
2016-08-20 17:12:46	-2.429	13.081	0.532	1.7485
2016-08-20 17:12:47	-2.427	13.082	0.503	1.8446
2016-08-20 17:12:48	-2.426	13.082	0.479	1.8495
2016-08-20 17:12:49	-2.422	13.084	0.458	1.8545
2016-08-20 17:12:50	-2.416	13.083	0.435	1.8591
2016-08-20 17:12:51	-2.414	13.084	0.412	1.8632
2016-08-20 17:12:52	-2.404	13.083	0.386	1.8672
2016-08-20 17:12:53	-2.397	13.085	0.363	1.8709
2016-08-20 17:12:54	-2.403	13.085	0.35	1.875
2016-08-20 17:12:55	-2.388	13.086	0.335	1.8148
2016-08-20 17:12:56	-2.393	13.086	0.313	1.8142
2016-08-20 17:12:57	-2.391	13.085	0.296	1.8139
2016-08-20 17:12:58	-2.384	13.086	0.28	1.8136
2016-08-20 17:12:59	-2.386	13.086	0.274	1.8136
2016-08-20 17:13:00	-2.381	13.087	0.257	1.8133
2016-08-20 17:13:01	-2.38	13.086	0.244	1.8133
2016-08-20 17:13:02	-2.378	13.1	0.23	1.8129
2016-08-20 17:13:03	-2.375	13.154	0.214	1.8126
2016-08-20 17:13:04	-2.369	13.16	0.201	1.8126
2016-08-20 17:13:05	-2.37	13.175	0.193	1.8126
2016-08-20 17:13:06	-2.361	13.181	0.186	1.8123
2016-08-20 17:13:07	-2.361	13.191	0.172	1.812
2016-08-20 17:13:08	-2.363	13.191	0.164	1.8123
2016-08-20 17:13:09	-2.362	13.197	0.156	1.812
2016-08-20 17:13:10	-2.364	13.205	0.141	1.812
2016-08-20 17:13:11	-2.357	13.186	0.14	1.8117
2016-08-20 17:13:12	-2.355	13.179	25.823	1.8117
2016-08-20 17:13:13	-2.355	13.18	24.159	1.8117
2016-08-20 17:13:14	-2.353	13.18	22.619	1.8117
2016-08-20 17:13:15	-0.064	13.182	21.187	1.8114
2016-08-20 17:13:16	0.149	13.183	19.852	1.8114
2016-08-20 17:13:17	0.352	13.183	18.631	1.8114
2016-08-20 17:13:18	0.535	13.184	17.523	1.8114
2016-08-20 17:13:19	0.706	13.183	16.507	1.8114
2016-08-20 17:13:20	0.86	13.183	-1.304	1.8111
2016-08-20 17:13:21	0.994	13.186	-1.205	1.8114
2016-08-20 17:13:22	1.108	13.185	-1.086	1.8111
2016-08-20 17:13:23	-0.03	13.187	-1.007	1.8111
2016-08-20 17:13:24	-0.041	13.187	-0.927	1.8111
2016-08-20 17:13:25	-0.055	13.188	-0.861	1.8111
2016-08-20 17:13:26	-0.065	13.188	-0.801	1.8111
2016-08-20 17:13:27	-0.076	13.19	-0.745	1.8111
2016-08-20 17:13:28	-0.092	13.19	-0.694	1.8111
2016-08-20 17:13:29	-0.092	13.19	-0.646	1.8108
2016-08-20 17:13:30	-0.104	13.191	-0.601	1.8108
2016-08-20 17:13:31	-0.114	13.19	-0.555	1.8111
2016-08-20 17:13:32	-0.125	13.192	-0.515	1.8111
2016-08-20 17:13:33	-0.121	13.194	-0.481	1.8108
2016-08-20 17:13:34	-0.121	13.194	-0.445	1.8108
2016-08-20 17:13:35	-0.137	13.195	-0.409	1.8108
2016-08-20 17:13:36	-0.138	13.194	-0.379	1.8108
2016-08-20 17:13:37	-0.142	13.195	-0.352	1.8108
2016-08-20 17:13:38	-0.148	13.195	-0.327	1.8108
2016-08-20 17:13:39	-0.15	13.196	-0.303	1.8123
2016-08-20 17:13:40	-0.158	13.195	-0.28	1.8123
2016-08-20 17:13:41	-0.16	13.196	-0.258	1.8123
2016-08-20 17:13:42	-0.163	13.196	-0.239	1.8123
2016-08-20 17:13:43	-0.163	13.196	-0.222	1.8123
2016-08-20 17:13:44	-0.169	13.197	-0.213	1.812
2016-08-20 17:13:45	-0.176	13.197	-0.191	1.812
2016-08-20 17:13:46	-0.17	13.198	-0.176	1.812
2016-08-20 17:13:47	-0.177	13.198	-0.158	1.812
2016-08-20 17:13:48	-0.182	13.199	-0.15	1.812
2016-08-20 17:13:49	-0.182	13.199	-0.135	1.812
2016-08-20 17:13:50	-0.191	13.2	-0.121	1.812
2016-08-20 17:13:51	-0.191	13.201	-0.112	1.812
2016-08-20 17:13:51	-0.186	13.2	-0.103	1.812
2016-08-20 17:13:52	-0.188	13.201	-0.096	1.812
2016-08-20 17:13:53	-0.191	13.201	-0.088	1.812
2016-08-20 17:13:54	-0.194	13.202	-0.081	1.812
2016-08-20 17:13:55	-0.197	13.201	-0.074	1.7959
2016-08-20 17:13:56	-0.198	13.202	-0.068	1.7947
2016-08-20 17:13:57	-0.194	13.201	-0.061	1.7937
2016-08-20 17:13:58	-0.194	13.202	-0.054	1.7931
2016-08-20 17:13:59	-0.196	13.202	-0.045	1.7925
2016-08-20 17:14:00	-0.201	13.204	-0.037	1.7919
2016-08-20 17:14:01	-0.194	13.204	-0.041	1.7912
2016-08-20 17:14:02	-0.203	13.204	-0.036	1.7906
2016-08-20 17:14:03	-0.203	13.203	-0.058	1.79
2016-08-20 17:14:04	-0.206	13.203	-0.051	1.7894
2016-08-20 17:14:05	-0.202	13.205	-0.047	1.7891
2016-08-20 17:14:06	-0.201	13.205	-0.045	1.7885
2016-08-20 17:14:07	-0.206	13.206	-0.045	1.7881
2016-08-20 17:14:08	-0.204	13.206	-0.047	1.7878
2016-08-20 17:14:09	-0.201	13.206	-0.041	1.7869
2016-08-20 17:14:10	-0.207	13.195	-0.041	1.7866
2016-08-20 17:14:11	-0.205	13.194	-0.032	1.7863
2016-08-20 17:14:12	-0.205	13.194	-0.028	1.786
2016-08-20 17:14:13	-0.211	13.192	-0.028	1.7857
2016-08-20 17:14:14	-0.21	13.19	-0.021	1.7854
2016-08-20 17:14:15	-0.205	13.189	-0.019	1.7854
2016-08-20 17:14:16	-0.209	13.187	-0.011	1.785
2016-08-20 17:14:17	-0.211	13.186	-0.014	1.7847
2016-08-20 17:14:18	-0.213	13.183	-0.013	1.7844
2016-08-20 17:14:19	-0.209	13.184	-4.375	1.7844
2016-08-20 17:14:20	-0.213	13.182	-4.104	1.7841
2016-08-20 17:14:21	-0.215	13.182	-3.848	1.7841
2016-08-20 17:14:22	-0.562	13.182	-3.606	1.7838
2016-08-20 17:14:23	-0.602	13.181	-3.381	1.7671
2016-08-20 17:14:24	-0.636	13.181	-3.171	1.7661
2016-08-20 17:14:25	-0.677	13.18	-2.976	1.7646
2016-08-20 17:14:26	-0.713	13.18	-2.8	1.764
2016-08-20 17:14:27	-0.738	13.177	-2.626	1.763
2016-08-20 17:14:28	-0.772	13.176	-2.466	1.7621
2016-08-20 17:14:29	-0.796	13.176	-2.318	1.7615
2016-08-20 17:14:30	-0.822	13.175	-2.175	1.7606
2016-08-20 17:14:31	-0.85	13.174	-2.042	1.7599
2016-08-20 17:14:32	-0.862	13.174	-1.927	1.7593
2016-08-20 17:14:33	-0.892	13.172	-1.801	1.7587
2016-08-20 17:14:34	-0.905	13.171	-1.693	1.7584
2016-08-20 17:14:35	-0.927	13.171	-1.586	1.8058
2016-08-20 17:14:36	-0.946	13.17	-1.489	1.8083
2016-08-20 17:14:37	-0.958	13.169	-1.398	1.8102
2016-08-20 17:14:38	-0.975	13.169	-1.311	1.812
2016-08-20 17:14:39	-0.988	13.159	-1.235	1.8136
2016-08-20 17:14:40	-1.001	13.156	-1.16	1.8157
2016-08-20 17:14:41	-1.018	13.156	-1.088	1.817
2016-08-20 17:14:42	-1.024	13.15	-1.024	1.8185
2016-08-20 17:14:43	-1.04	13.149	-0.957	1.8036
2016-08-20 17:14:44	-1.055	13.146	-0.901	1.8043
2016-08-20 17:14:45	-1.058	13.145	-0.843	1.8046
2016-08-20 17:14:46	-1.067	13.145	-0.79	1.8049
2016-08-20 17:14:47	-1.075	13.144	-5.208	1.8052
2016-08-20 17:14:48	-1.089	13.139	-4.889	1.8055
2016-08-20 17:14:49	-1.088	13.137	-4.581	1.8058
2016-08-20 17:14:50	-1.491	13.155	-4.309	1.8061
2016-08-20 17:14:51	-1.536	13.172	-4.041	1.8064
2016-08-20 17:14:52	-1.596	13.176	-3.802	1.8067
2016-08-20 17:14:53	-1.638	13.181	-3.567	1.8071
2016-08-20 17:14:54	-1.679	13.185	-3.347	1.8071
2016-08-20 17:14:55	-1.719	13.186	-3.142	1.8077
2016-08-20 17:14:56	-1.756	13.191	-2.955	1.808
2016-08-20 17:14:57	-1.791	13.194	-2.778	1.808
2016-08-20 17:14:58	-1.818	13.189	-2.609	1.8083
2016-08-20 17:14:59	-1.855	13.187	10.805	1.7931
2016-08-20 17:15:00	-1.884	13.188	10.113	1.7925
2016-08-20 17:15:01	-1.912	13.189	9.469	1.7919
2016-08-20 17:15:02	-0.768	13.188	8.872	1.7912
2016-08-20 17:15:03	-0.683	13.192	8.319	1.7906
2016-08-20 17:15:04	-0.584	13.193	7.804	1.79
2016-08-20 17:15:05	-0.5	13.194	7.312	1.7894
2016-08-20 17:15:06	-0.414	13.195	6.858	1.7891
2016-08-20 17:15:07	-0.35	13.195	2.113	1.7885
2016-08-20 17:15:08	-0.287	13.195	1.987	1.7881
2016-08-20 17:15:09	-0.217	13.195	1.894	1.7878
2016-08-20 17:15:10	-0.508	13.195	1.784	1.7872
2016-08-20 17:15:11	-0.487	13.197	1.673	1.7866
2016-08-20 17:15:12	-0.473	13.197	1.574	1.7866
2016-08-20 17:15:13	-0.46	13.198	1.477	1.786
2016-08-20 17:15:14	-0.442	13.188	1.391	1.7857
2016-08-20 17:15:15	-0.424	13.186	1.303	1.7857
2016-08-20 17:15:16	-0.414	13.184	1.226	1.7854
2016-08-20 17:15:17	-0.403	13.185	1.151	1.785
2016-08-20 17:15:18	-0.39	13.183	1.088	1.7847
2016-08-20 17:15:19	-0.373	13.182	1.021	1.7847
2016-08-20 17:15:20	-0.366	13.182	0.963	1.7844
2016-08-20 17:15:21	-0.362	13.182	0.905	1.7841
2016-08-20 17:15:22	-0.35	13.181	0.851	1.7841
2016-08-20 17:15:23	-0.339	13.18	-3.623	1.7674
2016-08-20 17:15:24	-0.333	13.179	-3.396	1.7661
2016-08-20 17:15:25	-0.33	13.177	-3.182	1.7649
2016-08-20 17:15:26	-0.679	13.177	-2.983	1.764
2016-08-20 17:15:27	-0.701	13.176	-2.798	1.763
2016-08-20 17:15:28	-0.744	13.175	-2.628	1.7624
2016-08-20 17:15:29	-0.768	13.174	-2.467	1.7615
2016-08-20 17:15:30	-0.796	13.173	-2.314	1.7609
2016-08-20 17:15:31	-0.824	13.173	-2.173	1.7602
2016-08-20 17:15:32	-0.848	13.173	-2.039	1.7596
2016-08-20 17:15:33	-0.861	13.173	-1.912	1.759
2016-08-20 17:15:34	-0.884	13.173	-1.797	1.7584
2016-08-20 17:15:35	-0.905	13.173	-1.684	1.8058
2016-08-20 17:15:36	-0.924	13.172	-1.583	1.8083
2016-08-20 17:15:37	-0.946	13.171	-1.486	1.8102
2016-08-20 17:15:38	-0.961	13.167	-1.399	1.812
2016-08-20 17:15:39	-0.975	13.158	-1.31	1.8139
2016-08-20 17:15:40	-0.994	13.155	-1.228	1.8157
2016-08-20 17:15:41	-1.002	13.154	-1.153	1.817
2016-08-20 17:15:42	-1.018	13.151	-1.082	1.8185
2016-08-20 17:15:43	-1.028	13.15	-1.017	1.804
2016-08-20 17:15:44	-1.043	13.148	-0.946	1.8043
2016-08-20 17:15:45	-1.047	13.145	-0.896	1.8046
2016-08-20 17:15:46	-1.056	13.144	-0.843	1.8052
2016-08-20 17:15:47	-1.067	13.142	-5.269	1.8055
2016-08-20 17:15:48	-1.085	13.143	-4.943	1.8058
2016-08-20 17:15:49	-1.086	13.139	-4.635	1.8058
2016-08-20 17:15:50	-1.488	13.16	-4.351	1.8061
2016-08-20 17:15:51	-1.54	13.173	-4.087	1.8064
2016-08-20 17:15:52	-1.582	13.178	-3.836	1.8067
2016-08-20 17:15:53	-1.632	13.182	-3.604	1.8071
2016-08-20 17:15:54	-1.671	13.185	-3.382	1.8071
2016-08-20 17:15:55	-1.711	13.187	-3.173	1.8077
2016-08-20 17:15:56	-1.747	13.19	-2.981	1.808
2016-08-20 17:15:57	-1.784	13.193	-2.799	1.808
2016-08-20 17:15:58	-1.824	13.187	-2.632	1.8083
2016-08-20 17:15:59	-1.85	13.186	10.829	1.7931
2016-08-20 17:16:00	-1.871	13.189	10.129	1.7925
2016-08-20 17:16:01	-1.906	13.189	9.487	1.7919
2016-08-20 17:16:02	-0.783	13.19	8.885	1.7912
2016-08-20 17:16:03	-0.679	13.192	8.327	1.7906
2016-08-20 17:16:04	-0.586	13.192	7.81	1.7903
2016-08-20 17:16:05	-0.509	13.195	7.319	1.7897
2016-08-20 17:16:06	-0.426	13.195	6.868	1.7891
2016-08-20 17:16:07	-0.352	13.194	2.105	1.7888
2016-08-20 17:16:08	-0.283	13.196	1.983	1.7881
2016-08-20 17:16:09	-0.221	13.196	1.889	1.7878
2016-08-20 17:16:10	-0.509	13.196	1.773	1.7872
2016-08-20 17:16:11	-0.496	13.196	1.668	1.7869
2016-08-20 17:16:12	-0.474	13.197	1.572	1.7866
2016-08-20 17:16:13	-0.457	13.197	1.474	1.7863
2016-08-20 17:16:14	-0.436	13.19	1.391	1.786
2016-08-20 17:16:15	-0.425	13.187	1.307	1.7857
2016-08-20 17:16:16	-0.417	13.187	1.227	1.7854
2016-08-20 17:16:17	-0.398	13.185	1.156	1.785
2016-08-20 17:16:18	-0.391	13.183	1.089	1.7847
2016-08-20 17:16:19	-0.376	13.183	1.02	1.7847
2016-08-20 17:16:20	-0.369	13.181	0.963	1.7844
2016-08-20 17:16:21	-0.35	13.181	0.904	1.7844
2016-08-20 17:16:22	-0.347	13.181	0.853	1.7841
2016-08-20 17:16:23	-0.343	13.181	-3.641	1.7674
2016-08-20 17:16:24	-0.333	13.18	-3.413	1.7661
2016-08-20 17:16:25	-0.321	13.18	-3.196	1.7649
2016-08-20 17:16:26	-0.675	13.179	-2.993	1.764
2016-08-20 17:16:27	-0.709	13.176	-2.814	1.763
2016-08-20 17:16:28	-0.739	13.173	-2.636	1.7624
2016-08-20 17:16:29	-0.763	13.175	-2.476	1.7615
2016-08-20 17:16:30	-0.792	13.174	-2.322	1.7609
2016-08-20 17:16:31	-0.82	13.174	-2.182	1.7602
2016-08-20 17:16:32	-0.838	13.173	-2.041	1.7596
2016-08-20 17:16:33	-0.866	13.173	-1.911	1.759
2016-08-20 17:16:34	-0.886	13.172	-1.799	1.7584
2016-08-20 17:16:35	-0.902	13.173	-1.69	1.8058
2016-08-20 17:16:36	-0.925	13.171	-1.583	1.8083
2016-08-20 17:16:37	-0.952	13.172	-1.491	1.8102
2016-08-20 17:16:38	-0.96	13.157	-1.401	1.812
2016-08-20 17:16:39	-0.973	13.157	-1.312	1.8139
2016-08-20 17:16:40	-0.993	13.156	-1.233	1.8157
2016-08-20 17:16:41	-1.004	13.155	-1.156	1.8173
2016-08-20 17:16:42	-1.024	13.151	-1.088	1.8185
2016-08-20 17:16:43	-1.035	13.15	-1.022	1.8036
2016-08-20 17:16:44	-1.039	13.148	-0.959	1.8043
2016-08-20 17:16:45	-1.054	13.147	-0.897	1.8046
2016-08-20 17:16:46	-1.06	13.143	-0.844	1.8052
2016-08-20 17:16:47	-1.068	13.144	-5.281	1.8055
2016-08-20 17:16:48	-1.078	13.14	-4.954	1.8055
2016-08-20 17:16:49	-1.087	13.138	-4.644	1.8061
2016-08-20 17:16:50	-1.475	13.145	-4.363	1.8061
2016-08-20 17:16:51	-1.535	13.174	-4.097	1.8064
2016-08-20 17:16:52	-1.584	13.176	-3.851	1.8067
2016-08-20 17:16:53	-1.625	13.181	-3.613	1.8071
2016-08-20 17:16:54	-1.662	13.185	-3.393	1.8071
2016-08-20 17:16:55	-1.708	13.186	-3.19	1.8077
2016-08-20 17:16:56	-1.749	13.191	-2.992	1.808
2016-08-20 17:16:57	-1.786	13.193	-2.813	1.808
2016-08-20 17:16:58	-1.811	13.186	-2.649	1.8083
2016-08-20 17:16:59	-1.849	13.187	10.859	1.7934
2016-08-20 17:17:00	-1.88	13.19	10.158	1.7925
2016-08-20 17:17:01	-1.905	13.189	9.512	1.7919
2016-08-20 17:17:02	-0.784	13.19	8.902	1.7912
2016-08-20 17:17:03	-0.688	13.192	8.348	1.7906
2016-08-20 17:17:04	-0.589	13.192	7.827	1.79
2016-08-20 17:17:05	-0.507	13.192	7.338	1.7897
2016-08-20 17:17:06	-0.429	13.192	6.88	1.7891
[truncated: 6,084 more rows]
