# Supplementary material for: Experimental data of lithium-ion battery and ultracapacitor under DST and UDDS profiles at room temperature
Source: Data Brief. 2017 Feb 6;12:161–3. doi: 10.1016/j.dib.2017.01.019 (PMC5396853; doi:10.1016/j.dib.2017.01.019)
Supplement: Supplementary file 2 — Supplementary material [file mmc2.xlsx]

## Sheet: Sheet1
Urban Dynamometer Drive Schedule
sample time	battery		ultracapacity
	current/A	voltage/V	current/A	voltage/V
2016-08-21 17:44:54	0	13.97	-0.0233153	1.8151
2016-08-21 17:44:55	0	13.97	-0.0243153	1.8151
2016-08-21 17:44:56	0	13.97	-0.0383153	1.8154
2016-08-21 17:44:57	0	13.971	-0.0323153	1.8151
2016-08-21 17:44:58	0	13.97	-0.0323153	1.8154
2016-08-21 17:44:59	0	13.971	-0.0333153	1.8151
2016-08-21 17:45:00	0	13.971	-0.0353153	1.8154
2016-08-21 17:45:01	-0.004	13.97	-0.0423153	1.8151
2016-08-21 17:45:02	-0.025	13.97	-0.0363153	1.8151
2016-08-21 17:45:03	-0.01	13.97	-0.0413153	1.8154
2016-08-21 17:45:04	0.013	13.927	-0.0413153	1.8154
2016-08-21 17:45:05	-0.025	13.916	-0.0433153	1.8154
2016-08-21 17:45:06	-0.011	13.91	-0.0453153	1.8151
2016-08-21 17:45:07	0	13.902	-0.0473153	1.8154
2016-08-21 17:45:08	-0.032	13.899	-0.0533153	1.8151
2016-08-21 17:45:09	-0.031	13.894	-0.0533153	1.8154
2016-08-21 17:45:10	-0.016	13.889	-0.0473153	1.8154
2016-08-21 17:45:11	0.023	13.888	-0.0523153	1.8154
2016-08-21 17:45:12	0.005	13.884	-0.0583153	1.8154
2016-08-21 17:45:13	0.023	13.881	-0.0563153	1.8154
2016-08-21 17:45:14	0.021	13.877	-0.0533153	1.8154
2016-08-21 17:45:15	0.031	13.876	-0.0573153	1.8154
2016-08-21 17:45:16	-0.047	13.875	-0.0513153	1.8154
2016-08-21 17:45:17	-0.003	13.872	-0.824315	1.8154
2016-08-21 17:45:18	0.037	13.871	-1.31332	1.8105
2016-08-21 17:45:19	0.033	13.869	-1.24832	1.8102
2016-08-21 17:45:20	-0.04	13.866	-1.18232	1.8098
2016-08-21 17:45:21	0.029	13.866	-1.12632	1.8092
2016-08-21 17:45:22	-0.037	13.863	-1.07932	1.8089
2016-08-21 17:45:23	-0.038	13.863	-1.01632	1.8086
2016-08-21 17:45:24	0.031	13.863	-0.967315	1.8086
2016-08-21 17:45:25	0.019	13.86	-0.920315	1.8083
2016-08-21 17:45:26	0.04	13.859	-0.875315	1.8083
2016-08-21 17:45:27	0.036	13.856	-0.831315	1.808
2016-08-21 17:45:28	0.003	13.856	-0.794315	1.808
2016-08-21 17:45:29	-1.559	13.853	-0.759315	1.8077
2016-08-21 17:45:30	-1.55	13.853	-0.718315	1.8074
2016-08-21 17:45:31	-1.48	13.852	-0.680315	1.8074
2016-08-21 17:45:32	-1.353	13.852	-0.655315	1.8074
2016-08-21 17:45:33	-1.293	13.852	-0.619315	1.8071
2016-08-21 17:45:34	-1.247	13.852	-0.589315	1.8071
2016-08-21 17:45:35	-1.142	13.85	-0.556315	1.8067
2016-08-21 17:45:36	-1.093	13.848	-0.537315	1.8067
2016-08-21 17:45:37	-1.11	13.847	-0.510315	1.8067
2016-08-21 17:45:38	-1.036	13.845	-4.82732	1.8064
2016-08-21 17:45:39	-1.032	13.845	-8.15032	1.7872
2016-08-21 17:45:40	-0.958	13.844	-10.5863	1.7708
2016-08-21 17:45:41	-0.914	13.845	-14.4963	1.7562
2016-08-21 17:45:42	-0.899	13.843	-17.5313	1.7345
2016-08-21 17:45:43	-0.841	13.842	-19.2503	1.715
2016-08-21 17:45:44	-0.81	13.841	-3.59532	1.6995
2016-08-21 17:45:45	-0.788	13.84	-6.10832	1.759
2016-08-21 17:45:46	-0.737	13.84	-23.2543	1.7466
2016-08-21 17:45:47	-0.725	13.84	-8.51832	1.6688
2016-08-21 17:45:48	-0.659	13.84	-5.77632	1.7227
2016-08-21 17:45:49	-0.653	13.84	-0.479315	1.7311
2016-08-21 17:45:50	-0.627	13.839	3.70868	1.7516
2016-08-21 17:45:51	-0.618	13.838	4.14068	1.7699
2016-08-21 17:45:52	-0.576	13.835	3.93568	1.7736
2016-08-21 17:45:53	-0.575	13.837	3.31268	1.7745
2016-08-21 17:45:54	-0.553	13.835	3.52168	1.7736
2016-08-21 17:45:55	-0.529	13.833	7.30768	1.7761
2016-08-21 17:45:56	-0.524	13.833	6.90068	1.7925
2016-08-21 17:45:57	-0.495	13.832	0.717685	1.7943
2016-08-21 17:45:58	-0.489	13.832	-1.25232	1.7717
2016-08-21 17:45:59	-0.486	13.833	-1.32632	1.7637
2016-08-21 17:46:00	-0.44	13.83	-2.57632	1.7627
2016-08-21 17:46:01	-0.449	13.83	-6.63032	1.7565
2016-08-21 17:46:02	-0.449	13.828	-15.0623	1.7379
2016-08-21 17:46:03	-0.424	13.828	-16.8093	1.6979
2016-08-21 17:46:04	-0.416	13.828	-13.6783	1.6834
2016-08-21 17:46:05	-0.396	13.828	-0.335315	1.6896
2016-08-21 17:46:06	-0.412	13.827	3.26968	1.7416
2016-08-21 17:46:07	-0.384	13.827	2.33868	1.7571
2016-08-21 17:46:08	-0.39	13.825	7.92868	1.755
2016-08-21 17:46:09	-0.383	13.824	9.33068	1.7804
2016-08-21 17:46:10	-0.376	13.825	8.81668	1.7885
2016-08-21 17:46:11	-0.363	13.823	6.38268	1.7903
2016-08-21 17:46:12	-0.327	13.823	1.38168	1.7854
2016-08-21 17:46:13	-0.348	13.822	-12.2103	1.7668
2016-08-21 17:46:14	-0.34	13.822	-15.9653	1.7078
2016-08-21 17:46:15	-0.325	13.821	-14.4723	1.6858
2016-08-21 17:46:16	-0.32	13.821	-13.2533	1.6852
2016-08-21 17:46:17	-0.31	13.821	-7.20532	1.684
2016-08-21 17:46:18	-0.316	13.818	-1.38832	1.7041
2016-08-21 17:46:19	-0.308	13.817	-0.431315	1.7265
2016-08-21 17:46:20	-0.308	13.817	1.41868	1.7302
2016-08-21 17:46:21	-0.287	13.816	6.18268	1.7379
2016-08-21 17:46:22	-0.304	13.817	3.06268	1.7596
2016-08-21 17:46:23	-0.283	13.816	0.0656847	1.7485
2016-08-21 17:46:24	-0.278	13.816	0.898685	1.737
2016-08-21 17:46:25	-0.279	13.805	2.71468	1.7407
2016-08-21 17:46:26	-0.276	13.805	2.61668	1.7491
2016-08-21 17:46:27	-0.265	13.804	1.56768	1.7497
2016-08-21 17:46:28	-0.284	13.804	-3.34132	1.7466
2016-08-21 17:46:29	-0.263	13.805	-3.47932	1.7258
2016-08-21 17:46:30	-0.257	13.803	0.508685	1.7237
2016-08-21 17:46:31	-0.269	13.803	4.37068	1.7395
2016-08-21 17:46:32	-0.254	13.802	5.40268	1.7565
2016-08-21 17:46:33	-0.266	13.801	0.315685	1.763
2016-08-21 17:46:34	-0.258	13.8	-2.76832	1.7435
2016-08-21 17:46:35	-0.282	13.8	-4.91232	1.7302
2016-08-21 17:46:36	-0.251	13.8	1.19368	1.7193
2016-08-21 17:46:37	-0.24	13.799	4.12768	1.7441
2016-08-21 17:46:38	-0.259	13.798	-2.88932	1.7571
2016-08-21 17:46:39	-0.257	13.798	-5.16032	1.7286
2016-08-21 17:46:40	-0.257	13.798	-7.48732	1.7171
2016-08-21 17:46:41	-0.24	13.795	-11.2743	1.7047
2016-08-21 17:46:42	-0.25	13.795	-6.59132	1.6849
2016-08-21 17:46:43	-0.245	13.794	-4.14232	1.7004
2016-08-21 17:46:44	-0.244	13.793	-1.73732	1.7078
2016-08-21 17:46:45	-0.252	13.793	-1.76732	1.7165
2016-08-21 17:46:46	-0.237	13.793	-1.82532	1.7156
2016-08-21 17:46:47	-0.236	13.793	1.75868	1.7147
2016-08-21 17:46:48	-0.243	13.793	4.05568	1.7296
2016-08-21 17:46:49	-0.248	13.792	2.77368	1.7401
2016-08-21 17:46:50	-0.235	13.791	2.63268	1.7367
2016-08-21 17:46:51	-0.243	13.789	0.180685	1.7373
2016-08-21 17:46:52	-0.241	13.79	-3.56532	1.7277
2016-08-21 17:46:53	-0.229	13.789	5.85868	1.7113
2016-08-21 17:46:54	-0.235	13.788	6.63368	1.7509
2016-08-21 17:46:55	-0.236	13.787	5.66168	1.7568
2016-08-21 17:46:56	-0.232	13.783	-2.59132	1.7556
2016-08-21 17:46:57	-0.232	13.781	-5.16432	1.7224
2016-08-21 17:46:58	-0.236	13.781	-3.95332	1.7097
2016-08-21 17:46:59	-0.233	13.779	-1.48632	1.7125
2016-08-21 17:47:00	-0.223	13.778	-0.231315	1.7218
2016-08-21 17:47:01	-0.217	13.776	2.16668	1.7265
2016-08-21 17:47:02	-0.225	13.776	6.54868	1.737
2016-08-21 17:47:03	-0.221	13.773	6.69568	1.7568
2016-08-21 17:47:04	-0.232	13.776	-0.455315	1.7606
2016-08-21 17:47:05	-0.228	13.772	-2.98132	1.7323
2016-08-21 17:47:06	-0.234	13.771	-5.49532	1.7215
2016-08-21 17:47:07	-0.229	13.769	-5.54932	1.7091
2016-08-21 17:47:08	-0.22	13.767	-6.88732	1.7063
2016-08-21 17:47:09	-0.231	13.766	-4.24132	1.6976
2016-08-21 17:47:10	-0.221	13.765	-1.58732	1.7063
2016-08-21 17:47:11	-0.225	13.763	3.50268	1.7159
2016-08-21 17:47:12	-0.224	13.763	7.03268	1.7373
2016-08-21 17:47:13	-0.226	13.761	14.7927	1.7544
2016-08-21 17:47:14	-0.23	13.759	13.9597	1.7897
2016-08-21 17:47:15	-0.237	13.758	13.1977	1.7931
2016-08-21 17:47:16	-0.229	13.744	12.4697	1.7959
2016-08-21 17:47:17	-0.219	13.731	11.7847	1.7987
2016-08-21 17:47:18	-0.228	13.72	11.0237	1.8015
2016-08-21 17:47:19	-0.227	13.691	8.80768	1.8033
2016-08-21 17:47:20	-0.222	13.675	5.76868	1.7984
2016-08-21 17:47:21	-0.22	13.642	3.54768	1.7903
2016-08-21 17:47:22	-0.217	13.652	2.52468	1.7838
2016-08-21 17:47:23	-0.226	13.66	3.93868	1.781
2016-08-21 17:47:24	-0.212	13.597	3.73468	1.7881
2016-08-21 17:47:25	-0.227	13.604	3.53768	1.7891
2016-08-21 17:47:26	-0.221	13.619	3.34668	1.79
2016-08-21 17:47:27	-0.211	13.627	3.16568	1.7906
2016-08-21 17:47:28	-0.221	13.634	2.99768	1.7912
2016-08-21 17:47:29	-0.219	13.638	2.84168	1.7919
2016-08-21 17:47:30	-0.231	13.634	2.70068	1.7925
2016-08-21 17:47:31	-0.22	13.632	2.55268	1.7931
2016-08-21 17:47:32	-0.221	13.633	2.41468	1.7937
2016-08-21 17:47:33	-0.219	13.642	2.28768	1.794
2016-08-21 17:47:34	-0.223	13.644	2.16668	1.7947
2016-08-21 17:47:35	-0.223	13.629	2.04568	1.7956
2016-08-21 17:47:36	-0.3	13.619	1.94368	1.7959
2016-08-21 17:47:37	-0.364	13.612	1.84068	1.7965
2016-08-21 17:47:38	-0.38	13.606	1.74168	1.7968
2016-08-21 17:47:39	-0.378	13.59	1.64468	1.7971
2016-08-21 17:47:40	-0.371	13.552	1.55868	1.7974
2016-08-21 17:47:41	-0.405	13.535	1.48168	1.7981
2016-08-21 17:47:42	-0.4	13.528	1.39668	1.7981
2016-08-21 17:47:43	-0.412	13.556	1.32368	1.7984
2016-08-21 17:47:44	-0.418	13.563	1.25268	1.7987
2016-08-21 17:47:45	-0.428	13.561	1.18568	1.799
2016-08-21 17:47:46	-0.421	13.575	1.12168	1.7993
2016-08-21 17:47:47	-0.435	13.583	1.06168	1.7996
2016-08-21 17:47:48	-0.442	13.584	0.999685	1.7999
2016-08-21 17:47:49	-0.444	13.577	0.953685	1.7999
2016-08-21 17:47:50	-0.445	13.566	0.902685	1.8002
2016-08-21 17:47:51	-0.459	13.524	0.853685	1.8002
2016-08-21 17:47:52	-0.455	13.496	0.806685	1.8005
2016-08-21 17:47:53	-0.472	13.485	0.757685	1.8009
2016-08-21 17:47:54	-0.469	13.479	0.722685	1.8012
2016-08-21 17:47:55	-0.474	13.491	0.679685	1.8012
2016-08-21 17:47:56	-0.973	13.496	0.641685	1.8012
2016-08-21 17:47:57	-1.43	13.496	0.607685	1.8015
2016-08-21 17:47:58	-1.861	13.497	0.577685	1.8015
2016-08-21 17:47:59	-2.506	13.505	0.541685	1.8018
2016-08-21 17:48:00	-3.08	13.499	0.511685	1.8018
2016-08-21 17:48:01	-3.549	13.492	-4.54832	1.8024
2016-08-21 17:48:02	-1.914	13.49	-9.11032	1.7804
2016-08-21 17:48:03	-2.277	13.495	-13.5733	1.7587
2016-08-21 17:48:04	-4.487	13.491	-18.3543	1.7348
2016-08-21 17:48:05	-2.999	13.495	-23.4733	1.7082
2016-08-21 17:48:06	-2.786	13.484	-28.7353	1.6778
2016-08-21 17:48:07	-2.233	13.47	-22.6453	1.6443
2016-08-21 17:48:08	-1.702	13.468	-20.8283	1.6576
2016-08-21 17:48:09	-1.595	13.474	-14.3803	1.6555
2016-08-21 17:48:10	-1.553	13.484	-4.15932	1.6741
2016-08-21 17:48:11	-1.57	13.479	7.66468	1.7119
2016-08-21 17:48:12	-1.493	13.463	6.90068	1.7615
2016-08-21 17:48:13	-0.988	13.455	5.83368	1.7618
2016-08-21 17:48:14	-0.932	13.456	-1.17032	1.7606
2016-08-21 17:48:15	-1.572	13.463	-0.342315	1.7327
2016-08-21 17:48:16	-1.819	13.458	-0.384315	1.7354
2016-08-21 17:48:17	-1.84	13.44	-2.47032	1.7354
2016-08-21 17:48:18	-2.013	13.429	-14.1013	1.7261
2016-08-21 17:48:19	-2.558	13.406	7.39068	1.6744
2016-08-21 17:48:20	-3.678	13.412	15.5897	1.7615
2016-08-21 17:48:21	-4.132	13.409	9.44468	1.7987
2016-08-21 17:48:22	-3.996	13.413	14.2047	1.7795
2016-08-21 17:48:23	-2.549	13.412	8.91868	1.8043
2016-08-21 17:48:24	-2.11	13.405	4.10468	1.7878
2016-08-21 17:48:25	-2.188	13.413	-4.91232	1.7723
2016-08-21 17:48:26	-1.434	13.414	-2.39832	1.7351
2016-08-21 17:48:27	-1.16	13.414	-9.89032	1.7441
2016-08-21 17:48:28	-1.081	13.413	-19.3983	1.7103
2016-08-21 17:48:29	-1.247	13.405	-22.7143	1.6648
2016-08-21 17:48:30	-1.77	13.391	-32.3713	1.6415
2016-08-21 17:48:31	-3.415	13.414	-43.6203	1.5894
2016-08-21 17:48:32	-4.086	13.417	-45.0033	1.5256
2016-08-21 17:48:33	-4.133	13.417	-42.5563	1.4998
2016-08-21 17:48:34	-4.198	13.394	-10.9193	1.4899
2016-08-21 17:48:35	-3.642	13.385	-30.0033	1.608
2016-08-21 17:48:36	-3.026	13.381	-14.0553	1.5203
2016-08-21 17:48:37	-2.94	13.386	-23.7433	1.5761
2016-08-21 17:48:38	-2.709	13.386	-20.2963	1.5277
2016-08-21 17:48:39	-2.105	13.39	-26.5013	1.5321
2016-08-21 17:48:40	-2.397	13.402	-9.87432	1.4958
2016-08-21 17:48:41	-2.713	13.404	-7.86832	1.5559
2016-08-21 17:48:42	-2.619	13.388	-6.07232	1.5606
2016-08-21 17:48:43	-2.385	13.378	8.34268	1.5646
2016-08-21 17:48:44	-2.352	13.364	11.9547	1.6245
2016-08-21 17:48:45	-2.439	13.357	9.50968	1.6443
2016-08-21 17:48:46	-3.014	13.353	10.9597	1.639
2016-08-21 17:48:47	-3.078	13.355	6.62368	1.6499
2016-08-21 17:48:48	-2.651	13.362	6.21468	1.6359
2016-08-21 17:48:49	-2.167	13.37	5.86668	1.6372
2016-08-21 17:48:50	-1.964	13.384	5.54568	1.6384
2016-08-21 17:48:51	-2.524	13.405	1.23268	1.64
2016-08-21 17:48:52	-2.889	13.412	0.936685	1.6235
2016-08-21 17:48:53	-3.193	13.412	-5.65432	1.6229
2016-08-21 17:48:54	-2.519	13.414	-8.10832	1.5947
2016-08-21 17:48:55	-2.141	13.419	-8.35932	1.5817
2016-08-21 17:48:56	-2.949	13.424	-4.06532	1.5767
2016-08-21 17:48:57	-3.274	13.422	-6.45532	1.5916
2016-08-21 17:48:58	-3.63	13.418	-8.99132	1.5792
2016-08-21 17:48:59	-4.217	13.415	-4.53332	1.5652
2016-08-21 17:49:00	-3.802	13.413	-6.99332	1.5807
2016-08-21 17:49:01	-3.589	13.414	-12.2113	1.568
2016-08-21 17:49:02	-3.351	13.415	-21.1803	1.542
2016-08-21 17:49:03	-3.384	13.418	-18.6553	1.4973
2016-08-21 17:49:04	-3.424	13.418	-7.51332	1.4986
2016-08-21 17:49:05	-3.002	13.418	-2.50932	1.5386
2016-08-21 17:49:06	-2.696	13.42	2.34868	1.5566
2016-08-21 17:49:07	-2.788	13.42	7.01268	1.5767
2016-08-21 17:49:08	-2.766	13.419	11.4137	1.5981
2016-08-21 17:49:09	-3.025	13.421	4.04668	1.6201
2016-08-21 17:49:10	-3.487	13.421	-1.19332	1.5935
2016-08-21 17:49:11	-2.383	13.425	-3.91032	1.5727
2016-08-21 17:49:12	-2.21	13.424	-6.63432	1.5606
2016-08-21 17:49:13	-2.222	13.426	-1.66132	1.5466
2016-08-21 17:49:14	-3.156	13.425	-6.91832	1.5652
2016-08-21 17:49:15	-3.505	13.425	-1.87932	1.5417
2016-08-21 17:49:16	-3.43	13.426	-4.56432	1.5606
2016-08-21 17:49:17	-3.193	13.426	0.532685	1.5479
2016-08-21 17:49:18	-3.065	13.426	3.02768	1.5677
2016-08-21 17:49:19	-2.775	13.426	7.85268	1.5786
2016-08-21 17:49:20	-2.199	13.426	2.68168	1.6009
2016-08-21 17:49:21	-2.086	13.427	2.47968	1.5823
2016-08-21 17:49:22	-2.861	13.426	2.33968	1.5826
2016-08-21 17:49:23	-3.178	13.427	2.19968	1.5829
2016-08-21 17:49:24	-3.535	13.427	2.06768	1.5835
2016-08-21 17:49:25	-3.636	13.427	4.43068	1.5838
2016-08-21 17:49:26	-3.877	13.429	9.18368	1.5947
2016-08-21 17:49:27	-3.654	13.43	8.96168	1.6176
2016-08-21 17:49:28	-3.387	13.429	17.8617	1.6207
2016-08-21 17:49:29	-2.779	13.43	12.9517	1.6632
2016-08-21 17:49:30	-2.304	13.431	10.2807	1.6502
2016-08-21 17:49:31	-1.231	13.43	5.44968	1.6443
2016-08-21 17:49:32	-1.11	13.43	7.55268	1.6282
2016-08-21 17:49:33	-1.005	13.43	2.81568	1.6396
2016-08-21 17:49:34	-0.888	13.431	-6.99632	1.6223
2016-08-21 17:49:35	-0.803	13.43	-2.07232	1.5814
2016-08-21 17:49:36	-0.733	13.431	-2.00632	1.5993
2016-08-21 17:49:37	-0.829	13.431	0.446685	1.5984
2016-08-21 17:49:38	-1.065	13.43	7.45368	1.6077
2016-08-21 17:49:39	-1.254	13.416	9.56368	1.6384
2016-08-21 17:49:40	-1.332	13.398	9.34468	1.6508
2016-08-21 17:49:41	-1.124	13.378	9.12068	1.6545
2016-08-21 17:49:42	-1.092	13.36	11.0447	1.6573
2016-08-21 17:49:43	-1.063	13.332	-7.28932	1.6697
2016-08-21 17:49:44	-1.039	13.306	8.66168	1.5956
2016-08-21 17:49:45	-1.005	13.306	2.05768	1.6607
2016-08-21 17:49:46	-0.978	13.3	4.16768	1.6362
2016-08-21 17:49:47	-0.953	13.311	4.12168	1.6462
2016-08-21 17:49:48	-0.939	13.329	-2.65232	1.648
2016-08-21 17:49:49	-0.911	13.36	-5.02932	1.6204
2016-08-21 17:49:50	-0.895	13.36	-7.37632	1.6086
2016-08-21 17:49:51	-0.877	13.355	-9.73132	1.5966
2016-08-21 17:49:52	-0.859	13.342	-12.1533	1.5829
2016-08-21 17:49:53	-0.845	13.342	-12.1233	1.568
2016-08-21 17:49:54	-0.827	13.341	-12.0893	1.5625
2016-08-21 17:49:55	-0.82	13.339	-23.7523	1.5569
2016-08-21 17:49:56	-0.8	13.323	-12.0583	1.5014
2016-08-21 17:49:57	-0.78	13.308	-4.00432	1.5407
2016-08-21 17:49:58	-0.772	13.353	-9.22032	1.5699
2016-08-21 17:49:59	-0.761	13.367	1.27568	1.5457
2016-08-21 17:50:00	-0.756	13.373	6.27468	1.5866
2016-08-21 17:50:01	-0.746	13.375	15.5727	1.6086
2016-08-21 17:50:02	-0.723	13.369	17.4307	1.6517
2016-08-21 17:50:03	-0.715	13.357	20.5897	1.6669
2016-08-21 17:50:04	-0.709	13.341	22.8017	1.6883
2016-08-21 17:50:05	-0.698	13.326	20.4027	1.7072
2016-08-21 17:50:06	-0.695	13.297	0.0426847	1.7072
2016-08-21 17:50:07	-0.681	13.264	-0.208315	1.6285
2016-08-21 17:50:08	-0.685	13.25	8.63068	1.6276
2016-08-21 17:50:09	-0.671	13.18	19.0727	1.6651
2016-08-21 17:50:10	-0.67	13.143	1.88968	1.714
2016-08-21 17:50:11	-0.661	13.116	-2.73632	1.6486
2016-08-21 17:50:12	-0.652	13.166	1.68968	1.6294
2016-08-21 17:50:13	-0.646	13.138	8.04968	1.6471
2016-08-21 17:50:14	-0.643	13.155	1.66168	1.675
2016-08-21 17:50:15	-0.647	13.134	-0.579315	1.6511
2016-08-21 17:50:16	-0.632	13.108	-0.568315	1.6424
2016-08-21 17:50:17	-0.63	13.078	7.88868	1.6421
2016-08-21 17:50:18	-0.622	13.099	9.79568	1.6781
2016-08-21 17:50:19	-1.215	13.109	9.55168	1.6896
2016-08-21 17:50:20	-1.835	13.108	15.5167	1.693
2016-08-21 17:50:21	-2.528	13.144	17.4727	1.723
2016-08-21 17:50:22	-3.309	13.16	16.7007	1.7382
2016-08-21 17:50:23	-4.228	13.157	17.0447	1.7426
2016-08-21 17:50:24	-5.266	13.165	16.2217	1.75
2016-08-21 17:50:25	-4.932	13.155	14.4117	1.7537
2016-08-21 17:50:26	-5.041	13.155	14.6567	1.7537
2016-08-21 17:50:27	-4.539	13.155	19.5947	1.7606
2016-08-21 17:50:28	-3.469	13.155	15.6937	1.7881
2016-08-21 17:50:29	-2.08	13.143	17.1337	1.7804
2016-08-21 17:50:30	-2.048	13.14	12.7787	1.7934
2016-08-21 17:50:31	-2.085	13.116	11.1387	1.7823
2016-08-21 17:50:32	-2.85	13.104	8.52668	1.7807
2016-08-21 17:50:33	-2.759	13.096	7.08268	1.7751
2016-08-21 17:50:34	-2.776	13.104	-0.365315	1.7736
2016-08-21 17:50:35	-3.033	13.092	4.10368	1.7444
2016-08-21 17:50:36	-4.527	13.077	7.15368	1.7633
2016-08-21 17:50:37	-2.073	13.081	9.86268	1.7782
2016-08-21 17:50:38	-0.961	13.069	15.5447	1.7912
2016-08-21 17:50:39	-1.464	13.043	15.9717	1.8198
2016-08-21 17:50:40	-0.764	13.013	5.91268	1.8284
2016-08-21 17:50:41	-1.185	13.007	3.56868	1.7925
2016-08-21 17:50:42	-1.636	13.034	1.77968	1.7866
2016-08-21 17:50:43	-2.686	13.042	4.76868	1.7807
2016-08-21 17:50:44	-2.463	13.056	4.52368	1.794
2016-08-21 17:50:45	-3.405	13.071	7.91968	1.7937
2016-08-21 17:50:46	-4.76	13.084	3.93668	1.8098
2016-08-21 17:50:47	-5.488	13.059	4.64168	1.7968
2016-08-21 17:50:48	-7.16	13.047	2.80168	1.8009
2016-08-21 17:50:49	-9.295	13.035	0.901685	1.7965
2016-08-21 17:50:50	-10.29	13.031	0.263685	1.7894
2016-08-21 17:50:51	-10.739	13.032	1.94168	1.7869
2016-08-21 17:50:52	-6.962	13.019	1.84568	1.794
2016-08-21 17:50:53	-9.827	13.024	1.75368	1.7947
2016-08-21 17:50:54	-8.068	13.019	1.66168	1.7953
2016-08-21 17:50:55	-9.699	13.022	1.57768	1.7956
2016-08-21 17:50:56	-9.613	13.031	1.50168	1.7959
2016-08-21 17:50:57	-10.906	13.044	1.42868	1.7962
2016-08-21 17:50:58	-8.947	13.046	1.35668	1.7965
2016-08-21 17:50:59	-8.811	13.039	1.29168	1.7968
2016-08-21 17:51:00	-8.685	13.038	1.22668	1.7971
2016-08-21 17:51:01	-6.787	13.037	1.16868	1.7974
2016-08-21 17:51:02	-6.168	13.037	1.10868	1.7978
2016-08-21 17:51:03	-6.287	13.042	1.05568	1.7981
2016-08-21 17:51:04	-5.92	13.048	-1.01132	1.7981
2016-08-21 17:51:05	-6.331	13.062	-5.69532	1.7897
2016-08-21 17:51:06	-6.275	13.069	-10.4983	1.7692
2016-08-21 17:51:07	-6.224	13.091	-15.1433	1.746
2016-08-21 17:51:08	-6.172	13.084	-20.2663	1.7215
2016-08-21 17:51:09	-6.661	13.076	-23.6343	1.6927
2016-08-21 17:51:10	-6.678	13.082	-23.8033	1.6694
2016-08-21 17:51:11	-7.561	13.072	-24.4113	1.6576
2016-08-21 17:51:12	-8.004	13.042	-10.4873	1.6446
2016-08-21 17:51:13	-8.176	13.048	-14.3913	1.6933
2016-08-21 17:51:14	-7.721	13.051	-13.8463	1.6722
2016-08-21 17:51:15	-8.124	13.056	-15.8993	1.6679
2016-08-21 17:51:16	-8.592	13.07	-22.9723	1.653
2016-08-21 17:51:17	-8.118	13.085	-7.11332	1.6155
2016-08-21 17:51:18	-8.544	13.089	-7.15832	1.6734
2016-08-21 17:51:19	-9.42	13.093	-3.20832	1.67
2016-08-21 17:51:20	-10.967	13.103	-6.17132	1.684
2016-08-21 17:51:21	-10.978	13.066	-7.91132	1.67
2016-08-21 17:51:22	-9.674	13.097	-9.73832	1.6595
2016-08-21 17:51:23	-9.073	13.083	2.17768	1.6483
2016-08-21 17:51:24	-8.418	13.088	-0.789315	1.6948
2016-08-21 17:51:25	-7.723	13.089	4.89368	1.683
2016-08-21 17:51:26	-7	13.072	7.59668	1.7075
2016-08-21 17:51:27	-7.827	13.064	0.190685	1.7212
2016-08-21 17:51:28	-8.488	13.052	-9.28132	1.693
2016-08-21 17:51:29	-8.889	13.04	-4.81732	1.6524
2016-08-21 17:51:30	-9.344	13.031	2.93168	1.6672
2016-08-21 17:51:31	-8.757	13.02	2.87068	1.6982
2016-08-21 17:51:32	-9.528	13.016	2.71268	1.6995
2016-08-21 17:51:33	-8.935	12.971	2.56368	1.7001
2016-08-21 17:51:34	-9.354	12.999	2.42668	1.7007
2016-08-21 17:51:35	-8.701	13.013	0.781685	1.701
2016-08-21 17:51:36	-8.353	13.001	-2.43832	1.6951
2016-08-21 17:51:37	-7.624	13.022	0.579685	1.6815
2016-08-21 17:51:38	-8.203	13.039	3.58968	1.6936
2016-08-21 17:51:39	-8.188	13.07	7.94668	1.7069
2016-08-21 17:51:40	-8.168	13.085	12.4627	1.7268
2016-08-21 17:51:41	-8.14	13.1	12.7767	1.7497
2016-08-21 17:51:42	-8.128	13.114	8.87568	1.7565
2016-08-21 17:51:43	-7.758	13.108	19.6917	1.7457
2016-08-21 17:51:44	-7.044	13.07	20.1677	1.7943
2016-08-21 17:51:45	-6.908	13.081	22.7977	1.8052
2016-08-21 17:51:46	-5.573	13.101	16.8767	1.8253
2016-08-21 17:51:47	-5.929	13.126	14.4507	1.8105
2016-08-21 17:51:48	-6.073	13.081	12.7057	1.8071
2016-08-21 17:51:49	-6.56	13.076	11.3137	1.8061
2016-08-21 17:51:50	-6.189	13.092	8.16068	1.8058
2016-08-21 17:51:51	-6.706	13.092	8.12268	1.7974
2016-08-21 17:51:52	-7.998	13.098	5.16368	1.8009
2016-08-21 17:51:53	-7.446	13.087	2.70368	1.7922
2016-08-21 17:51:54	-7.465	13.084	1.71568	1.7847
2016-08-21 17:51:55	-7.178	13.089	3.28468	1.7819
2016-08-21 17:51:56	-6.219	13.112	3.11568	1.7894
2016-08-21 17:51:57	-5.823	13.12	2.95368	1.79
2016-08-21 17:51:58	-5.694	13.136	2.80168	1.7906
2016-08-21 17:51:59	-5.57	13.15	2.65768	1.7909
2016-08-21 17:52:00	-5.177	13.156	-1.46832	1.7919
2016-08-21 17:52:01	-7.429	13.165	-6.70132	1.7751
2016-08-21 17:52:02	-5.443	13.173	-11.5473	1.7522
2016-08-21 17:52:03	-6.171	13.177	-16.4823	1.7286
2016-08-21 17:52:04	-5.863	13.182	-21.8263	1.702
2016-08-21 17:52:05	-5.807	13.195	-27.2263	1.6719
2016-08-21 17:52:06	-6.642	13.206	-32.5363	1.6387
2016-08-21 17:52:07	-7.014	13.208	-27.4793	1.604
2016-08-21 17:52:08	-7.424	13.215	-3.19332	1.6111
2016-08-21 17:52:09	-7.86	13.216	-19.9213	1.7029
2016-08-21 17:52:10	-8.369	13.213	-15.4273	1.63
2016-08-21 17:52:11	-8.566	13.214	-8.54032	1.6403
2016-08-21 17:52:12	-8.766	13.203	3.07668	1.6629
2016-08-21 17:52:13	-10.69	13.21	5.51768	1.7088
2016-08-21 17:52:14	-9.414	13.215	7.72468	1.7206
2016-08-21 17:52:15	-8.476	13.229	8.58468	1.7327
2016-08-21 17:52:16	-9.287	13.25	8.88468	1.7401
2016-08-21 17:52:17	-7.973	13.255	10.3047	1.7451
2016-08-21 17:52:18	-7.253	13.244	22.2687	1.755
2016-08-21 17:52:19	-5.907	13.242	20.7557	1.8092
2016-08-21 17:52:20	-5.428	13.236	17.5107	1.8126
2016-08-21 17:52:21	-4.751	13.246	14.7007	1.8083
2016-08-21 17:52:22	-4.157	13.248	12.1017	1.804
2016-08-21 17:52:23	-4.095	13.255	9.69168	1.799
2016-08-21 17:52:24	-6.404	13.254	6.68868	1.7943
2016-08-21 17:52:25	-6.427	13.258	4.02568	1.786
2016-08-21 17:52:26	-5.287	13.258	3.02868	1.7785
2016-08-21 17:52:27	-3.824	13.252	4.56168	1.7764
2016-08-21 17:52:28	-5.722	13.251	4.32168	1.7841
2016-08-21 17:52:29	-6.304	13.255	4.09568	1.785
2016-08-21 17:52:30	-5.77	13.258	3.87868	1.786
2016-08-21 17:52:31	-4.917	13.259	3.67768	1.7869
2016-08-21 17:52:32	-5.612	13.262	3.48468	1.7878
2016-08-21 17:52:33	-5.891	13.261	3.30068	1.7885
2016-08-21 17:52:34	-5.903	13.263	3.12868	1.7894
2016-08-21 17:52:35	-4.823	13.264	2.96968	1.79
2016-08-21 17:52:36	-4.462	13.265	2.81068	1.7906
2016-08-21 17:52:37	-4.345	13.269	2.67068	1.7912
2016-08-21 17:52:38	-3.47	13.269	2.53068	1.7919
2016-08-21 17:52:39	-3.001	13.27	2.39668	1.7922
2016-08-21 17:52:40	-2.832	13.271	2.27368	1.7928
2016-08-21 17:52:41	-2.562	13.27	2.15968	1.7934
2016-08-21 17:52:42	-2.405	13.267	2.04468	1.7937
2016-08-21 17:52:43	-2.379	13.251	1.93468	1.7943
2016-08-21 17:52:44	-2.138	13.234	1.83768	1.7947
2016-08-21 17:52:45	-1.331	13.222	-3.63532	1.7953
2016-08-21 17:52:46	-1.524	13.195	-8.56532	1.7723
2016-08-21 17:52:47	-1.122	13.176	-13.3323	1.7497
2016-08-21 17:52:48	-1.397	13.17	-18.3913	1.7258
2016-08-21 17:52:49	-1.413	13.171	-23.7363	1.6982
2016-08-21 17:52:50	-1.547	13.184	-29.1643	1.6669
2016-08-21 17:52:51	-1.615	13.167	-34.3313	1.6338
2016-08-21 17:52:52	-2.425	13.158	-39.5123	1.5981
2016-08-21 17:52:53	-1.892	13.158	-13.9133	1.5609
2016-08-21 17:52:54	-1.472	13.14	-12.6803	1.6527
2016-08-21 17:52:55	-1.041	13.129	-32.0053	1.652
2016-08-21 17:52:56	-0.27	13.155	-17.9923	1.5634
2016-08-21 17:52:57	-0.031	13.157	-3.65832	1.6093
2016-08-21 17:52:58	-0.939	13.159	-13.5163	1.6629
2016-08-21 17:52:59	-1.118	13.147	0.642685	1.6192
2016-08-21 17:53:00	-1.283	13.137	-2.57832	1.6734
2016-08-21 17:53:01	-0.909	13.154	-2.86432	1.6601
2016-08-21 17:53:02	-0.865	13.156	6.37468	1.6576
2016-08-21 17:53:03	-0.446	13.156	3.13268	1.6961
2016-08-21 17:53:04	-0.785	13.175	2.86268	1.6852
2016-08-21 17:53:05	-0.661	13.167	7.24368	1.6855
2016-08-21 17:53:06	-0.8	13.144	8.47468	1.7054
2016-08-21 17:53:07	-0.99	13.141	-0.958315	1.714
2016-08-21 17:53:08	-1.053	13.147	3.44368	1.6775
2016-08-21 17:53:09	-0.852	13.162	9.30368	1.6958
2016-08-21 17:53:10	-0.841	13.163	4.59168	1.7224
2016-08-21 17:53:11	-0.813	13.162	4.32768	1.7066
2016-08-21 17:53:12	-0.805	13.163	5.63168	1.7075
2016-08-21 17:53:13	-0.803	13.16	2.46768	1.715
2016-08-21 17:53:14	-0.795	13.151	2.29168	1.7035
2016-08-21 17:53:15	-0.762	13.155	2.17068	1.7038
2016-08-21 17:53:16	-0.763	13.164	2.06068	1.7044
2016-08-21 17:53:17	-0.76	13.177	1.94968	1.7047
2016-08-21 17:53:18	-0.741	13.19	4.80368	1.7054
2016-08-21 17:53:19	-0.732	13.199	0.234685	1.7184
2016-08-21 17:53:20	-0.709	13.199	0.108685	1.701
2016-08-21 17:53:21	-0.945	13.229	-3.01032	1.7007
2016-08-21 17:53:22	-1.495	13.237	5.98868	1.6874
2016-08-21 17:53:23	-2.173	13.255	4.43068	1.7243
2016-08-21 17:53:24	-2.894	13.25	1.31468	1.7203
2016-08-21 17:53:25	-3.741	13.252	1.20268	1.7091
2016-08-21 17:53:26	-4.436	13.254	4.08268	1.7091
2016-08-21 17:53:27	-4.841	13.255	3.98368	1.7221
2016-08-21 17:53:28	-5.276	13.254	2.40468	1.7234
2016-08-21 17:53:29	-3.922	13.258	11.8657	1.7184
2016-08-21 17:53:30	-4.551	13.256	15.2417	1.7599
2016-08-21 17:53:31	-4.702	13.248	17.0787	1.7776
2016-08-21 17:53:32	-5.168	13.247	16.9027	1.7922
2016-08-21 17:53:33	-6.342	13.253	17.4817	1.799
2016-08-21 17:53:34	-4.669	13.254	17.7267	1.8092
2016-08-21 17:53:35	-4.771	13.258	13.8287	1.8179
2016-08-21 17:53:36	-4.404	13.258	13.7017	1.8092
2016-08-21 17:53:37	-4.821	13.258	11.1677	1.8148
2016-08-21 17:53:38	-5.151	13.25	8.01568	1.8098
2016-08-21 17:53:39	-5.497	13.231	5.95568	1.8015
2016-08-21 17:53:40	-4.148	13.219	3.45068	1.7959
2016-08-21 17:53:41	-4.463	13.199	1.79868	1.7897
2016-08-21 17:53:42	-3.771	13.172	1.31468	1.7838
2016-08-21 17:53:43	-3.372	13.15	3.00568	1.7829
2016-08-21 17:53:44	-4.156	13.124	2.85468	1.7903
2016-08-21 17:53:45	-5.351	13.145	2.69868	1.7909
2016-08-21 17:53:46	-4.924	13.176	2.56168	1.7916
2016-08-21 17:53:47	-4.027	13.129	2.43068	1.7922
2016-08-21 17:53:48	-4.004	13.138	0.189685	1.7928
2016-08-21 17:53:49	-3.978	13.155	-2.50532	1.7844
2016-08-21 17:53:50	-3.946	13.174	-3.99432	1.773
2016-08-21 17:53:51	-3.938	13.181	-2.22332	1.7655
2016-08-21 17:53:52	-4.091	13.191	-6.54032	1.7711
2016-08-21 17:53:53	-4.506	13.196	-3.83632	1.7519
2016-08-21 17:53:54	-4.148	13.203	-3.35432	1.7602
2016-08-21 17:53:55	-3.789	13.214	-6.35832	1.7606
2016-08-21 17:53:56	-3.196	13.244	-12.1513	1.7463
2016-08-21 17:53:57	-2.544	13.214	-13.4173	1.7187
2016-08-21 17:53:58	-2.313	13.25	-12.3783	1.7082
2016-08-21 17:53:59	-2.604	13.252	-9.61432	1.7066
2016-08-21 17:54:00	-1.187	13.251	-8.21632	1.7125
2016-08-21 17:54:01	-0.824	13.25	-6.73032	1.7147
2016-08-21 17:54:02	-0.272	13.247	-7.87632	1.7171
2016-08-21 17:54:03	-0.605	13.245	-8.17032	1.7094
2016-08-21 17:54:04	-0.643	13.244	-6.36832	1.7047
2016-08-21 17:54:05	-0.666	13.244	-5.42932	1.7088
2016-08-21 17:54:06	-0.654	13.249	-2.28032	1.71
2016-08-21 17:54:07	-0.844	13.25	0.895685	1.7212
2016-08-21 17:54:08	-0.725	13.252	1.90168	1.7336
2016-08-21 17:54:09	-0.969	13.255	1.81168	1.7382
2016-08-21 17:54:10	-1.187	13.256	1.70968	1.7385
2016-08-21 17:54:11	-1.242	13.257	1.61668	1.7392
2016-08-21 17:54:12	-1.031	13.258	1.52668	1.7395
2016-08-21 17:54:13	-1.009	13.258	-5.00932	1.7398
2016-08-21 17:54:14	-0.985	13.259	-0.721315	1.7125
2016-08-21 17:54:15	-0.99	13.262	-0.689315	1.7289
2016-08-21 17:54:16	-0.945	13.262	6.04268	1.7286
2016-08-21 17:54:17	-1.404	13.263	5.70968	1.7568
2016-08-21 17:54:18	-2.046	13.265	3.24468	1.7584
2016-08-21 17:54:19	-2.72	13.268	1.01468	1.75
2016-08-21 17:54:20	-3.483	13.269	0.932685	1.742
2016-08-21 17:54:21	-4.392	13.27	5.75668	1.742
2016-08-21 17:54:22	-5.414	13.27	8.86568	1.763
2016-08-21 17:54:23	-6.534	13.258	17.1747	1.7788
2016-08-21 17:54:24	-6.379	13.241	14.4267	1.8167
2016-08-21 17:54:25	-3.761	13.224	11.7917	1.8126
2016-08-21 17:54:26	-5.902	13.208	9.34468	1.808
2016-08-21 17:54:27	-5.65	13.18	6.28668	1.8027
2016-08-21 17:54:28	-5.023	13.162	3.57168	1.7937
2016-08-21 17:54:29	-3.687	13.126	2.04268	1.7866
2016-08-21 17:54:30	-3.346	13.096	3.48568	1.7816
2016-08-21 17:54:31	-2.998	13.145	3.30168	1.7888
2016-08-21 17:54:32	-2.771	13.142	3.13068	1.7894
2016-08-21 17:54:33	-2.617	13.095	2.96368	1.79
2016-08-21 17:54:34	-2.324	13.109	2.80968	1.7906
2016-08-21 17:54:35	-0.767	13.136	2.65768	1.7912
2016-08-21 17:54:36	-0.627	13.108	2.52068	1.7919
2016-08-21 17:54:37	-0.691	13.139	2.38668	1.7925
2016-08-21 17:54:38	-0.77	13.131	2.25868	1.7931
2016-08-21 17:54:39	-0.866	13.128	2.14668	1.7934
2016-08-21 17:54:40	-0.975	13.15	2.03368	1.794
2016-08-21 17:54:41	-1.179	13.147	1.92768	1.7943
2016-08-21 17:54:42	-1.412	13.147	1.82468	1.7947
2016-08-21 17:54:43	-1.466	13.161	1.72468	1.7956
2016-08-21 17:54:44	-1.231	13.166	1.63768	1.7959
2016-08-21 17:54:45	-1.206	13.144	1.55368	1.7962
2016-08-21 17:54:46	-1.172	13.161	-4.00632	1.7965
2016-08-21 17:54:47	-1.157	13.17	-8.99232	1.7736
2016-08-21 17:54:48	-1.102	13.163	-13.8453	1.7506
2016-08-21 17:54:49	-1.081	13.163	-17.5523	1.7258
2016-08-21 17:54:50	-1.038	13.164	-10.0173	1.7041
2016-08-21 17:54:51	-1.009	13.161	-9.25032	1.7286
2016-08-21 17:54:52	-1.004	13.163	-6.74332	1.7271
2016-08-21 17:54:53	-0.968	13.162	0.378685	1.7339
2016-08-21 17:54:54	-0.961	13.163	0.484685	1.7612
2016-08-21 17:54:55	-0.959	13.163	-3.16232	1.7618
2016-08-21 17:54:56	-0.919	13.166	-1.06632	1.7466
2016-08-21 17:54:57	-0.913	13.166	0.453685	1.754
2016-08-21 17:54:58	-0.896	13.161	1.89768	1.7602
2016-08-21 17:54:59	-0.861	13.154	3.17468	1.7668
2016-08-21 17:55:00	-0.843	13.151	1.13568	1.773
2016-08-21 17:55:01	-0.83	13.173	2.33868	1.7655
2016-08-21 17:55:02	-1.443	13.17	-2.48132	1.7711
2016-08-21 17:55:03	-2.097	13.167	-0.458315	1.7519
2016-08-21 17:55:04	-2.795	13.17	0.998685	1.7593
2016-08-21 17:55:05	-3.569	13.175	2.65868	1.7655
2016-08-21 17:55:06	-4.508	13.175	0.982685	1.773
2016-08-21 17:55:07	-5.544	13.179	0.231685	1.7671
2016-08-21 17:55:08	-6.689	13.208	-0.491315	1.764
2016-08-21 17:55:09	-7.942	13.221	-2.62032	1.7612
2016-08-21 17:55:10	-5.256	13.235	-4.19132	1.7519
2016-08-21 17:55:11	-5.313	13.243	-6.71432	1.7441
2016-08-21 17:55:12	-8.022	13.247	-5.34632	1.7314
2016-08-21 17:55:13	-6.699	13.251	-8.08032	1.7342
2016-08-21 17:55:14	-5.156	13.254	-6.54632	1.7203
2016-08-21 17:55:15	-6.446	13.256	-0.207315	1.7234
2016-08-21 17:55:16	-4.87	13.255	-0.121315	1.7472
2016-08-21 17:55:17	-5.238	13.253	-2.86932	1.7475
2016-08-21 17:55:18	-5.312	13.25	-2.92132	1.7361
2016-08-21 17:55:19	-4.208	13.246	-2.94432	1.7342
2016-08-21 17:55:20	-4.525	13.246	-0.0913153	1.733
2016-08-21 17:55:21	-4.483	13.251	0.871685	1.7441
2016-08-21 17:55:22	-3.92	13.253	0.841685	1.7478
2016-08-21 17:55:23	-3.66	13.253	-1.11032	1.7482
2016-08-21 17:55:24	-4.678	13.257	-9.23932	1.7404
2016-08-21 17:55:25	-4.171	13.257	-14.5413	1.7054
2016-08-21 17:55:26	-3.389	13.255	-8.77632	1.6787
2016-08-21 17:55:27	-3.808	13.246	-4.14632	1.6967
2016-08-21 17:55:28	-3.768	13.242	-4.11632	1.7125
2016-08-21 17:55:29	-3.572	13.243	8.97268	1.7109
2016-08-21 17:55:30	-3.851	13.233	21.0507	1.7646
2016-08-21 17:55:31	-3.835	13.235	17.9617	1.8182
2016-08-21 17:55:32	-3.811	13.236	14.9627	1.8142
2016-08-21 17:55:33	-3.815	13.226	12.2957	1.8098
2016-08-21 17:55:34	-3.798	13.208	9.80468	1.8049
2016-08-21 17:55:35	-3.413	13.199	6.59568	1.7996
2016-08-21 17:55:36	-3.888	13.197	3.94568	1.7906
2016-08-21 17:55:37	-3.909	13.199	2.50868	1.7838
2016-08-21 17:55:38	-4.291	13.198	3.98868	1.7795
2016-08-21 17:55:39	-3.251	13.195	3.77168	1.7866
2016-08-21 17:55:40	-3.343	13.192	3.57368	1.7878
2016-08-21 17:55:41	-3.668	13.188	3.39068	1.7888
2016-08-21 17:55:42	-3.653	13.187	3.19968	1.7894
2016-08-21 17:55:43	-3.299	13.188	3.03768	1.79
2016-08-21 17:55:44	-3.257	13.194	2.88068	1.7906
2016-08-21 17:55:45	-3.372	13.203	2.72568	1.7912
2016-08-21 17:55:46	-2.233	13.204	2.58768	1.7919
2016-08-21 17:55:47	-1.642	13.205	2.44768	1.7925
2016-08-21 17:55:48	-1.189	13.207	2.31768	1.7931
2016-08-21 17:55:49	-0.978	13.206	2.19768	1.7934
2016-08-21 17:55:50	-0.673	13.207	2.07968	1.794
2016-08-21 17:55:51	-0.416	13.193	1.97068	1.7943
2016-08-21 17:55:52	-0.608	13.199	1.86168	1.7953
2016-08-21 17:55:53	-0.424	13.202	1.76368	1.7956
2016-08-21 17:55:54	-0.534	13.216	1.66868	1.7959
2016-08-21 17:55:55	-0.735	13.219	1.58468	1.7962
2016-08-21 17:55:56	-0.84	13.211	1.49568	1.7965
2016-08-21 17:55:57	-1.063	13.209	1.40968	1.7968
2016-08-21 17:55:58	-1.192	13.211	1.34868	1.7971
2016-08-21 17:55:59	-1.224	13.215	1.27268	1.7974
2016-08-21 17:56:00	-1.008	13.227	1.20468	1.7978
2016-08-21 17:56:01	-0.987	13.246	1.14068	1.7981
2016-08-21 17:56:02	-0.951	13.26	1.08068	1.7984
2016-08-21 17:56:03	-0.936	13.259	-2.11732	1.7987
2016-08-21 17:56:04	-0.917	13.259	-5.14232	1.7857
2016-08-21 17:56:05	-1.147	13.258	-11.2253	1.7717
2016-08-21 17:56:06	-1.447	13.254	-11.0343	1.7438
2016-08-21 17:56:07	-1.683	13.249	-12.9253	1.7398
2016-08-21 17:56:08	-1.538	13.25	-9.34832	1.7268
2016-08-21 17:56:09	-2.089	13.255	-8.62132	1.7364
2016-08-21 17:56:10	-1.853	13.257	-17.3023	1.7351
2016-08-21 17:56:11	-1.858	13.258	-18.5663	1.6948
2016-08-21 17:56:12	-2.262	13.258	-12.4083	1.6818
2016-08-21 17:56:13	-3.043	13.261	-10.6313	1.6998
2016-08-21 17:56:14	-3.37	13.263	-9.84232	1.702
2016-08-21 17:56:15	-3.437	13.263	-11.4153	1.7004
2016-08-21 17:56:16	-3.298	13.264	-7.10232	1.6892
2016-08-21 17:56:17	-3.267	13.266	-1.50032	1.7029
2016-08-21 17:56:18	-3.233	13.267	-2.59732	1.7234
2016-08-21 17:56:19	-3.439	13.268	0.714685	1.7181
2016-08-21 17:56:20	-3.6	13.269	0.685685	1.7311
2016-08-21 17:56:21	-3.499	13.269	1.71468	1.7314
2016-08-21 17:56:22	-3.474	13.27	-0.603315	1.7361
2016-08-21 17:56:23	-3.174	13.27	0.455685	1.7271
2016-08-21 17:56:24	-2.847	13.257	1.53168	1.7314
2016-08-21 17:56:25	-2.713	13.245	6.23268	1.7361
2016-08-21 17:56:26	-2.712	13.224	5.95968	1.7565
2016-08-21 17:56:27	-2.683	13.213	13.3317	1.7584
2016-08-21 17:56:28	-2.681	13.221	13.5257	1.7903
2016-08-21 17:56:29	-2.636	13.217	14.6507	1.7971
2016-08-21 17:56:30	-3.404	13.218	9.86368	1.808
2016-08-21 17:56:31	-2.975	13.237	8.03668	1.7943
2016-08-21 17:56:32	-2.972	13.237	9.49568	1.7906
2016-08-21 17:56:33	-2.182	13.228	7.74368	1.8005
2016-08-21 17:56:34	-2.148	13.232	5.53268	1.7971
2016-08-21 17:56:35	-2.357	13.233	2.98368	1.7906
2016-08-21 17:56:36	-2.583	13.241	2.08068	1.7841
2016-08-21 17:56:37	-2.571	13.244	1.79068	1.7819
2016-08-21 17:56:38	-1.98	13.24	3.44668	1.7813
2016-08-21 17:56:39	-1.522	13.246	3.26168	1.7894
2016-08-21 17:56:40	-0.455	13.233	3.08668	1.79
2016-08-21 17:56:41	-0.526	13.235	2.92268	1.7906
2016-08-21 17:56:42	-0.616	13.24	2.76668	1.7912
2016-08-21 17:56:43	-0.712	13.246	2.61868	1.7919
2016-08-21 17:56:44	-0.945	13.244	2.47968	1.7925
2016-08-21 17:56:45	-1.146	13.24	2.35468	1.7931
2016-08-21 17:56:46	-1.28	13.237	2.22368	1.7934
2016-08-21 17:56:47	-1.087	13.232	2.10868	1.794
2016-08-21 17:56:48	-1.057	13.222	1.99368	1.7943
2016-08-21 17:56:49	-1.045	13.219	1.88868	1.7947
2016-08-21 17:56:50	-1.011	13.219	1.78568	1.7956
2016-08-21 17:56:51	-0.977	13.208	-0.626315	1.7959
2016-08-21 17:56:52	-0.961	13.21	-2.53432	1.7863
2016-08-21 17:56:53	-0.953	13.222	-2.06632	1.7779
2016-08-21 17:56:54	-0.931	13.22	-5.77732	1.7788
2016-08-21 17:56:55	-0.887	13.214	-10.5723	1.7624
2016-08-21 17:56:56	-0.881	13.212	-10.2273	1.7398
2016-08-21 17:56:57	-0.875	13.214	-12.9603	1.7364
2016-08-21 17:56:58	-0.861	13.212	-6.61632	1.7203
2016-08-21 17:56:59	-0.837	13.218	-12.6973	1.7413
2016-08-21 17:57:00	-0.827	13.221	-1.82032	1.7128
2016-08-21 17:57:01	-0.823	13.219	1.86168	1.7534
2016-08-21 17:57:02	-0.807	13.201	0.480685	1.768
2016-08-21 17:57:03	-1.411	13.183	-13.1343	1.763
2016-08-21 17:57:04	-2.064	13.175	-7.68332	1.7063
2016-08-21 17:57:05	-2.773	13.186	-7.05132	1.723
2016-08-21 17:57:06	-3.406	13.188	-12.3493	1.7224
2016-08-21 17:57:07	-2.774	13.204	-8.56832	1.697
2016-08-21 17:57:08	-2.837	13.247	1.26768	1.7075
2016-08-21 17:57:09	-2.676	13.258	4.97868	1.7454
2016-08-21 17:57:10	-1.947	13.258	-4.55732	1.7618
2016-08-21 17:57:11	-1.922	13.26	-4.80032	1.7237
2016-08-21 17:57:12	-2.344	13.258	-0.743315	1.7206
2016-08-21 17:57:13	-2.133	13.257	7.93768	1.7354
2016-08-21 17:57:14	-1.963	13.252	7.07868	1.7717
2016-08-21 17:57:15	-1.794	13.25	7.52368	1.7717
2016-08-21 17:57:16	-1.596	13.252	12.5497	1.777
2016-08-21 17:57:17	-1.815	13.257	12.5537	1.7996
2016-08-21 17:57:18	-1.641	13.257	10.4007	1.8052
2016-08-21 17:57:19	-2.176	13.258	8.37168	1.8018
2016-08-21 17:57:20	-1.976	13.259	5.76168	1.7978
2016-08-21 17:57:21	-1.802	13.259	3.11468	1.7909
2016-08-21 17:57:22	-1.593	13.261	2.42368	1.7835
2016-08-21 17:57:23	-1.758	13.262	2.00668	1.7819
2016-08-21 17:57:24	-1.835	13.264	1.85668	1.781
2016-08-21 17:57:25	-1.912	13.265	-36.8473	1.7813
2016-08-21 17:57:26	-2.189	13.267	0.482685	1.6192
2016-08-21 17:57:27	-2.413	13.269	-5.20032	1.7599
2016-08-21 17:57:28	-2.738	13.269	-9.31432	1.7364
2016-08-21 17:57:29	-2.693	13.27	-12.6283	1.7168
2016-08-21 17:57:30	-3.078	13.27	-5.90832	1.6989
2016-08-21 17:57:31	-3.032	13.27	-11.0333	1.7215
2016-08-21 17:57:32	-2.375	13.271	-13.0823	1.6973
2016-08-21 17:57:33	-2.367	13.273	-10.7343	1.684
2016-08-21 17:57:34	-2.69	13.274	-15.2543	1.6877
2016-08-21 17:57:35	-2.735	13.274	-13.0353	1.6644
2016-08-21 17:57:36	-2.794	13.275	-11.3553	1.6669
2016-08-21 17:57:37	-2.511	13.275	-6.88932	1.6682
2016-08-21 17:57:38	-2.373	13.275	-7.23332	1.6821
2016-08-21 17:57:39	-2.367	13.277	-2.68332	1.6778
2016-08-21 17:57:40	-2.589	13.278	-1.58832	1.6936
2016-08-21 17:57:41	-3.554	13.27	0.720685	1.697
2016-08-21 17:57:42	-4.326	13.261	-0.687315	1.7063
2016-08-21 17:57:43	-3.861	13.242	0.391685	1.7007
2016-08-21 17:57:44	-3.426	13.234	3.95868	1.7047
2016-08-21 17:57:45	-3.482	13.228	7.43468	1.7199
2016-08-21 17:57:46	-2.036	13.229	4.75568	1.7367
2016-08-21 17:57:47	-0.515	13.228	5.69668	1.7286
2016-08-21 17:57:48	-0.561	13.198	8.30568	1.7345
2016-08-21 17:57:49	-0.638	13.189	9.15668	1.7478
2016-08-21 17:57:50	-0.71	13.197	11.5177	1.7553
2016-08-21 17:57:51	-0.823	13.194	15.1867	1.7708
2016-08-21 17:57:52	-1.05	13.19	13.7237	1.7885
2016-08-21 17:57:53	-1.253	13.183	14.2827	1.7891
2016-08-21 17:57:54	-1.365	13.19	12.5167	1.7974
2016-08-21 17:57:55	-1.153	13.199	8.22168	1.7962
2016-08-21 17:57:56	-1.126	13.202	9.41268	1.7835
2016-08-21 17:57:57	-1.092	13.206	9.46868	1.7922
2016-08-21 17:57:58	-1.061	13.207	6.78168	1.7965
2016-08-21 17:57:59	-1.047	13.209	6.04768	1.7894
2016-08-21 17:58:00	-1.038	13.209	2.71268	1.7829
2016-08-21 17:58:01	-0.99	13.204	2.08168	1.7785
2016-08-21 17:58:02	-0.978	13.207	2.30068	1.777
2016-08-21 17:58:03	-0.939	13.212	2.16968	1.7788
2016-08-21 17:58:04	-0.932	13.221	-1.07232	1.7795
2016-08-21 17:58:05	-0.913	13.227	-6.49532	1.7668
2016-08-21 17:58:06	-0.889	13.248	-11.6053	1.7435
2016-08-21 17:58:07	-0.873	13.252	-16.9323	1.719
2016-08-21 17:58:08	-0.859	13.256	-18.9913	1.6917
2016-08-21 17:58:09	-0.848	13.256	-11.1953	1.6753
2016-08-21 17:58:10	-0.833	13.258	-4.77332	1.6998
2016-08-21 17:58:11	-0.824	13.261	-6.81932	1.7221
2016-08-21 17:58:12	-0.797	13.261	-8.38732	1.7113
2016-08-21 17:58:13	-0.789	13.256	-10.0693	1.7016
2016-08-21 17:58:14	-0.776	13.255	-9.50032	1.6908
2016-08-21 17:58:15	-0.772	13.254	-17.9963	1.6889
2016-08-21 17:58:16	-0.775	13.259	-14.9713	1.6493
2016-08-21 17:58:17	-0.74	13.258	-8.48632	1.6536
2016-08-21 17:58:18	-0.741	13.262	-2.28532	1.6744
2016-08-21 17:58:19	-0.734	13.262	0.172685	1.697
2016-08-21 17:58:20	-1.068	13.263	-3.84532	1.7063
2016-08-21 17:58:21	-1.454	13.264	3.69968	1.6896
2016-08-21 17:58:22	-2.258	13.266	3.59468	1.7193
2016-08-21 17:58:23	-2.389	13.269	4.65168	1.7212
2016-08-21 17:58:24	-2.761	13.269	6.87468	1.7268
2016-08-21 17:58:25	-2.533	13.27	5.39668	1.7385
2016-08-21 17:58:26	-2.587	13.27	2.70968	1.7351
2016-08-21 17:58:27	-3.727	13.27	2.53268	1.7261
2016-08-21 17:58:28	-4.142	13.27	3.61468	1.7265
2016-08-21 17:58:29	-3.674	13.266	8.17868	1.7323
2016-08-21 17:58:30	-3.65	13.262	3.26868	1.7531
2016-08-21 17:58:31	-3.705	13.261	1.84868	1.7364
2016-08-21 17:58:32	-4.047	13.25	1.75068	1.7314
2016-08-21 17:58:33	-3.677	13.234	1.66168	1.732
2016-08-21 17:58:34	-3.14	13.232	1.56068	1.7323
2016-08-21 17:58:35	-3.284	13.218	1.47268	1.7327
2016-08-21 17:58:36	-2.929	13.224	0.208685	1.733
2016-08-21 17:58:37	-2.95	13.209	-3.53832	1.728
2016-08-21 17:58:38	-2.799	13.233	-4.89632	1.7125
2016-08-21 17:58:39	-3.054	13.243	-19.6093	1.7051
2016-08-21 17:58:40	-2.931	13.241	-12.1843	1.6415
2016-08-21 17:58:41	-2.792	13.205	-12.3943	1.6638
2016-08-21 17:58:42	-2.221	13.21	-12.7243	1.6576
2016-08-21 17:58:43	-2.179	13.21	2.52068	1.6508
2016-08-21 17:58:44	-1.215	13.191	-6.55032	1.7091
2016-08-21 17:58:45	-1.011	13.2	-3.57532	1.6725
2016-08-21 17:58:46	-0.689	13.218	-2.06932	1.6818
2016-08-21 17:58:47	-1.009	13.224	4.00968	1.6868
2016-08-21 17:58:48	-1.086	13.205	5.39468	1.7109
2016-08-21 17:58:49	-0.804	13.202	2.22568	1.7187
2016-08-21 17:58:50	-0.88	13.211	3.55468	1.7082
2016-08-21 17:58:51	-1.013	13.235	6.35668	1.7147
2016-08-21 17:58:52	-1.23	13.236	9.16668	1.7277
2016-08-21 17:58:53	-1.296	13.245	3.00168	1.7423
2016-08-21 17:58:54	-1.078	13.258	8.56368	1.7206
2016-08-21 17:58:55	-1.051	13.262	8.11768	1.7454
2016-08-21 17:58:56	-1.033	13.263	2.39468	1.7469
2016-08-21 17:58:57	-0.998	13.26	4.97868	1.7268
2016-08-21 17:58:58	-0.991	13.256	2.13168	1.7385
2016-08-21 17:58:59	-0.964	13.255	9.97968	1.7289
2016-08-21 17:59:00	-0.938	13.254	7.34668	1.7624
2016-08-21 17:59:01	-0.914	13.254	1.75568	1.7559
2016-08-21 17:59:02	-0.89	13.255	0.314685	1.7361
2016-08-21 17:59:03	-0.893	13.232	0.283685	1.7305
2016-08-21 17:59:04	-0.865	13.187	0.272685	1.7305
2016-08-21 17:59:05	-0.85	13.228	4.12168	1.7305
2016-08-21 17:59:06	-0.836	13.21	1.50268	1.7466
2016-08-21 17:59:07	-1.087	13.195	0.147685	1.7376
2016-08-21 17:59:08	-1.299	13.19	2.66068	1.7323
2016-08-21 17:59:09	-1.283	13.189	5.08868	1.7432
2016-08-21 17:59:10	-1.743	13.177	6.84568	1.7544
2016-08-21 17:59:11	-2.398	13.175	5.18768	1.7637
2016-08-21 17:59:12	-2.511	13.163	6.23868	1.7599
2016-08-21 17:59:13	-2.973	13.157	8.79768	1.7668
2016-08-21 17:59:14	-2.436	13.154	11.6037	1.7866
2016-08-21 17:59:15	-3.23	13.157	9.93768	1.795
2016-08-21 17:59:16	-2.159	13.157	7.99668	1.7931
2016-08-21 17:59:17	-1.744	13.164	6.64368	1.7891
2016-08-21 17:59:18	-1.887	13.165	-0.591315	1.7872
2016-08-21 17:59:19	-3.447	13.172	-8.57032	1.7612
2016-08-21 17:59:20	-3.012	13.169	-7.86032	1.7271
2016-08-21 17:59:21	-3.047	13.17	-4.99032	1.7265
2016-08-21 17:59:22	-3.769	13.177	-5.92632	1.7348
2016-08-21 17:59:23	-3.494	13.188	-5.94132	1.7289
2016-08-21 17:59:24	-2.496	13.187	-5.94832	1.7261
2016-08-21 17:59:25	-2.038	13.189	-8.14232	1.7237
2016-08-21 17:59:26	-3.06	13.199	-10.5663	1.7116
2016-08-21 17:59:27	-3.164	13.202	-10.8163	1.6979
2016-08-21 17:59:28	-2.766	13.218	-6.06232	1.6927
2016-08-21 17:59:29	-1.764	13.232	1.20468	1.7075
2016-08-21 17:59:30	-1.729	13.234	-1.15432	1.7351
2016-08-21 17:59:31	-1.588	13.243	-1.20232	1.7261
2016-08-21 17:59:32	-0.903	13.244	-1.22832	1.7252
2016-08-21 17:59:33	-0.737	13.239	-6.26832	1.7246
2016-08-21 17:59:34	-0.798	13.246	-2.47232	1.7032
2016-08-21 17:59:35	-0.868	13.251	-7.72132	1.7162
2016-08-21 17:59:36	-1.059	13.246	0.167685	1.6933
2016-08-21 17:59:37	-1.267	13.245	0.199685	1.7227
2016-08-21 17:59:38	-1.293	13.243	0.129685	1.723
2016-08-21 17:59:39	-1.322	13.242	2.64568	1.723
2016-08-21 17:59:40	-1.297	13.245	9.65668	1.7333
2016-08-21 17:59:41	-5.844	13.245	7.18468	1.7637
2016-08-21 17:59:42	-2.008	13.232	6.11068	1.7581
2016-08-21 17:59:43	-2.64	13.218	10.0067	1.7565
2016-08-21 17:59:44	-3.183	13.207	9.43868	1.7751
2016-08-21 17:59:45	-3.699	13.179	4.99668	1.7683
2016-08-21 17:59:46	-3.112	13.17	-2.94832	1.7621
2016-08-21 17:59:47	-3.787	13.184	-3.01332	1.7314
2016-08-21 17:59:48	-4.212	13.192	-4.12132	1.7296
2016-08-21 17:59:49	-4.106	13.186	-1.79932	1.7237
2016-08-21 17:59:50	-4.818	13.176	-5.27532	1.7314
2016-08-21 17:59:51	-4.785	13.172	-7.82132	1.7162
2016-08-21 17:59:52	-4.771	13.161	-6.59732	1.7032
2016-08-21 17:59:53	-4.403	13.138	-2.73332	1.7047
2016-08-21 17:59:54	-4.542	13.143	-6.63532	1.7181
2016-08-21 17:59:55	-4.122	13.155	-6.70732	1.7007
2016-08-21 17:59:56	-4.011	13.155	-1.28132	1.6973
2016-08-21 17:59:57	-3.776	13.163	2.65668	1.7168
2016-08-21 17:59:58	-3.921	13.161	2.56168	1.733
2016-08-21 17:59:59	-3.808	13.161	2.45268	1.7339
2016-08-21 18:00:00	-3.388	13.175	6.14368	1.7345
2016-08-21 18:00:01	-2.934	13.177	6.25868	1.7509
2016-08-21 18:00:02	-3.127	13.184	1.91868	1.754
2016-08-21 18:00:03	-2.947	13.187	0.569685	1.7389
2016-08-21 18:00:04	-2.561	13.186	5.80168	1.7339
2016-08-21 18:00:05	-2.354	13.185	5.66668	1.755
2016-08-21 18:00:06	-1.936	13.183	6.03268	1.7581
2016-08-21 18:00:07	-1.322	13.196	-5.55732	1.7618
2016-08-21 18:00:08	-1.28	13.192	-5.95632	1.7203
2016-08-21 18:00:09	-1.022	13.191	-3.51132	1.7122
2016-08-21 18:00:10	-1.012	13.188	-2.26132	1.7203
2016-08-21 18:00:11	-1.313	13.191	1.71268	1.7246
2016-08-21 18:00:12	-1.072	13.188	-0.654315	1.7444
2016-08-21 18:00:13	-0.944	13.19	-0.739315	1.7252
2016-08-21 18:00:14	-1.091	13.189	0.407685	1.7342
2016-08-21 18:00:15	-1.103	13.179	1.70068	1.7345
2016-08-21 18:00:16	-1.415	13.172	3.84468	1.7497
2016-08-21 18:00:17	-1.433	13.129	3.93468	1.7513
2016-08-21 18:00:18	-1.383	13.135	4.91868	1.759
2016-08-21 18:00:19	-1.361	13.132	3.30068	1.754
2016-08-21 18:00:20	-1.715	13.124	1.11868	1.7454
2016-08-21 18:00:21	-2.355	13.14	-0.0613153	1.7407
2016-08-21 18:00:22	-3.049	13.137	-0.0753153	1.7404
2016-08-21 18:00:23	-3.843	13.138	2.11568	1.75
2016-08-21 18:00:24	-4.326	13.144	1.00268	1.7463
2016-08-21 18:00:25	-3.708	13.159	-0.133315	1.7416
2016-08-21 18:00:26	-3.12	13.16	3.07168	1.7556
2016-08-21 18:00:27	-3.42	13.16	2.99268	1.7568
2016-08-21 18:00:28	-3.701	13.163	-0.238315	1.7441
2016-08-21 18:00:29	-4.024	13.171	-3.51632	1.7296
2016-08-21 18:00:30	-4.107	13.183	0.846685	1.7469
2016-08-21 18:00:31	-5.272	13.171	2.97868	1.7565
2016-08-21 18:00:32	-5.189	13.185	6.45368	1.7736
2016-08-21 18:00:33	-4.632	13.187	7.18768	1.7795
2016-08-21 18:00:34	-4.008	13.175	7.71568	1.7835
2016-08-21 18:00:35	-3.758	13.184	3.81068	1.7717
2016-08-21 18:00:36	-4.224	13.179	-0.494315	1.7544
2016-08-21 18:00:37	-3.4	13.199	-1.44932	1.7497
2016-08-21 18:00:38	-3.345	13.199	-9.02532	1.7159
2016-08-21 18:00:39	-3.163	13.188	-8.25232	1.715
2016-08-21 18:00:40	-2.856	13.184	-6.17732	1.7203
2016-08-21 18:00:41	-2.929	13.185	-1.94332	1.7364
2016-08-21 18:00:42	-3.15	13.184	-1.84432	1.7361
2016-08-21 18:00:43	-3.118	13.192	-4.98932	1.7212
2016-08-21 18:00:44	-2.979	13.187	-1.80632	1.733
2016-08-21 18:00:45	-2.4	13.187	-0.661315	1.7373
2016-08-21 18:00:46	-2.839	13.194	-0.635315	1.737
2016-08-21 18:00:47	-2.953	13.2	-1.72432	1.7317
2016-08-21 18:00:48	-2.95	13.208	3.57268	1.7544
2016-08-21 18:00:49	-2.919	13.209	2.49468	1.7513
2016-08-21 18:00:50	-2.908	13.212	0.324685	1.7426
2016-08-21 18:00:51	-2.902	13.23	0.273685	1.7426
2016-08-21 18:00:52	-3.017	13.236	3.31668	1.7562
2016-08-21 18:00:53	-3.445	13.236	2.24668	1.7531
2016-08-21 18:00:54	-3.651	13.236	2.14668	1.7537
2016-08-21 18:00:55	-5.498	13.227	0.0756847	1.7457
2016-08-21 18:00:56	-4.9	13.211	-2.02232	1.7364
2016-08-21 18:00:57	-5.115	13.198	-5.21532	1.7215
2016-08-21 18:00:58	-5.338	13.211	0.143685	1.7423
2016-08-21 18:00:59	-3.724	13.196	4.46468	1.7618
2016-08-21 18:01:00	-4.751	13.199	0.153685	1.7447
2016-08-21 18:01:01	-4.493	13.196	4.28368	1.763
2016-08-21 18:01:02	-4.37	13.192	-4.05532	1.7286
2016-08-21 18:01:03	-3.677	13.185	-6.37932	1.7162
2016-08-21 18:01:04	-3.46	13.177	-5.27032	1.7181
2016-08-21 18:01:05	-3.752	13.17	4.84168	1.7602
2016-08-21 18:01:06	-3.555	13.171	7.99668	1.7764
2016-08-21 18:01:07	-3.191	13.178	11.8187	1.7953
2016-08-21 18:01:08	-2.787	13.187	10.1797	1.7934
2016-08-21 18:01:09	-3.329	13.185	13.6287	1.8133
2016-08-21 18:01:10	-2.657	13.185	11.5337	1.8105
2016-08-21 18:01:11	-2.593	13.172	9.11668	1.8049
2016-08-21 18:01:12	-3.122	13.173	6.25268	1.7965
2016-08-21 18:01:13	-2.79	13.166	3.42068	1.7888
2016-08-21 18:01:14	-3.043	13.174	1.76768	1.7829
2016-08-21 18:01:15	-2.127	13.179	1.35368	1.7819
2016-08-21 18:01:16	-2.275	13.179	3.04468	1.79
2016-08-21 18:01:17	-2.805	13.183	2.88368	1.7906
2016-08-21 18:01:18	-2.952	13.205	-0.354315	1.7776
2016-08-21 18:01:19	-2.955	13.205	-5.80332	1.7534
2016-08-21 18:01:20	-2.956	13.205	-10.8893	1.728
2016-08-21 18:01:21	-2.505	13.217	-15.9913	1.701
2016-08-21 18:01:22	-2.745	13.217	-21.7243	1.6679
2016-08-21 18:01:23	-2.886	13.211	-17.1563	1.6784
2016-08-21 18:01:24	-2.597	13.2	-7.15832	1.7147
2016-08-21 18:01:25	-2.28	13.192	-10.5083	1.6964
2016-08-21 18:01:26	-1.989	13.187	-8.07632	1.7026
2016-08-21 18:01:27	-2.088	13.188	-6.42932	1.7063
2016-08-21 18:01:28	-1.891	13.183	-7.70432	1.6973
2016-08-21 18:01:29	-1.512	13.172	-14.3093	1.6648
2016-08-21 18:01:30	-1.055	13.172	-19.7213	1.6347
2016-08-21 18:01:31	-1.06	13.178	-11.7943	1.6601
2016-08-21 18:01:32	-1.14	13.165	-3.99832	1.6889
2016-08-21 18:01:33	-1.18	13.163	-0.200315	1.7041
2016-08-21 18:01:34	-1.902	13.175	2.19968	1.7147
2016-08-21 18:01:35	-2.83	13.186	3.26768	1.7203
2016-08-21 18:01:36	-2.871	13.186	3.11368	1.7215
2016-08-21 18:01:37	-2.671	13.188	10.1487	1.7537
2016-08-21 18:01:38	-2.844	13.197	5.12168	1.7364
2016-08-21 18:01:39	-2.944	13.2	5.91168	1.742
2016-08-21 18:01:40	-3.029	13.191	7.16368	1.7506
2016-08-21 18:01:41	-3.361	13.19	5.36868	1.7457
2016-08-21 18:01:42	-3.771	13.202	6.53368	1.7534
2016-08-21 18:01:43	-3.956	13.206	4.87668	1.7491
2016-08-21 18:01:44	-3.564	13.203	5.96068	1.7559
2016-08-21 18:01:45	-2.82	13.181	9.27968	1.7736
2016-08-21 18:01:46	-3.064	13.179	12.7997	1.7916
2016-08-21 18:01:47	-3.084	13.183	4.85368	1.764
2016-08-21 18:01:48	-3.109	13.184	0.837685	1.7485
2016-08-21 18:01:49	-3.695	13.189	-2.04432	1.7364
2016-08-21 18:01:50	-3.353	13.184	-6.01532	1.7178
2016-08-21 18:01:51	-3.984	13.189	-4.08932	1.7234
2016-08-21 18:01:52	-3.207	13.194	2.82668	1.7522
2016-08-21 18:01:53	-3.188	13.194	0.930685	1.7451
2016-08-21 18:01:54	-3.193	13.2	-1.10532	1.7367
2016-08-21 18:01:55	-2.915	13.202	3.65068	1.7568
2016-08-21 18:01:56	-2.088	13.206	0.781685	1.746
2016-08-21 18:01:57	-2.217	13.201	0.696685	1.746
2016-08-21 18:01:58	-2.24	13.199	-7.42932	1.7106
2016-08-21 18:01:59	-1.691	13.198	-4.42032	1.7203
2016-08-21 18:02:00	-1.605	13.201	-5.49732	1.7137
2016-08-21 18:02:01	-2.017	13.203	-1.15532	1.7302
2016-08-21 18:02:02	-2.838	13.199	-2.17732	1.7249
2016-08-21 18:02:03	-2.899	13.199	-3.32932	1.719
2016-08-21 18:02:04	-3.06	13.209	-0.00531535	1.732
2016-08-21 18:02:05	-2.861	13.2	2.19768	1.7416
2016-08-21 18:02:06	-3.27	13.196	5.55568	1.7575
2016-08-21 18:02:07	-3.659	13.197	7.56368	1.7689
2016-08-21 18:02:08	-3.623	13.207	4.77868	1.7602
2016-08-21 18:02:09	-3.292	13.22	4.71068	1.7621
2016-08-21 18:02:10	-3.767	13.224	3.40968	1.7587
2016-08-21 18:02:11	-3.874	13.232	4.09068	1.763
2016-08-21 18:02:12	-3.361	13.226	4.09168	1.7649
2016-08-21 18:02:13	-2.933	13.22	3.64768	1.7649
2016-08-21 18:02:14	-2.887	13.211	6.47368	1.7788
2016-08-21 18:02:15	-2.87	13.2	13.3157	1.8102
2016-08-21 18:02:16	-2.426	13.187	12.1057	1.8111
2016-08-21 18:02:17	-2.314	13.187	9.64768	1.8058
2016-08-21 18:02:18	-2.709	13.192	6.98868	1.7984
2016-08-21 18:02:19	-2.827	13.197	3.89468	1.7897
2016-08-21 18:02:20	-2.275	13.187	2.01268	1.7832
2016-08-21 18:02:21	-2.174	13.193	1.41268	1.7816
2016-08-21 18:02:22	-2.052	13.196	3.10568	1.7897
2016-08-21 18:02:23	-3.165	13.196	2.94268	1.7903
2016-08-21 18:02:24	-3.396	13.194	2.79068	1.7909
2016-08-21 18:02:25	-3.197	13.202	2.64168	1.7916
2016-08-21 18:02:26	-3.086	13.207	2.49968	1.7922
2016-08-21 18:02:27	-2.565	13.201	2.37068	1.7925
2016-08-21 18:02:28	-3.08	13.199	2.24568	1.7931
2016-08-21 18:02:29	-2.826	13.209	2.12568	1.7934
2016-08-21 18:02:30	-2.827	13.21	2.01668	1.794
2016-08-21 18:02:31	-2.4	13.208	1.90768	1.7943
2016-08-21 18:02:32	-2.354	13.204	1.80768	1.7953
2016-08-21 18:02:33	-2.132	13.199	1.71268	1.7953
2016-08-21 18:02:34	-2.254	13.187	1.62468	1.7959
2016-08-21 18:02:35	-2.48	13.199	1.53968	1.7962
2016-08-21 18:02:36	-2.606	13.213	1.45768	1.7965
2016-08-21 18:02:37	-2.598	13.204	1.37468	1.7968
2016-08-21 18:02:38	-2.355	13.215	1.30268	1.7971
2016-08-21 18:02:39	-2.457	13.194	1.23168	1.7974
2016-08-21 18:02:40	-2.573	13.186	1.17068	1.7978
2016-08-21 18:02:41	-2.18	13.185	1.10268	1.7978
2016-08-21 18:02:42	-2.147	13.211	1.04368	1.7981
2016-08-21 18:02:43	-2.499	13.224	0.986685	1.7984
2016-08-21 18:02:44	-2.873	13.236	0.932685	1.7987
2016-08-21 18:02:45	-2.435	13.243	0.882685	1.7987
2016-08-21 18:02:46	-2.157	13.254	0.835685	1.799
2016-08-21 18:02:47	-1.683	13.255	0.786685	1.7993
2016-08-21 18:02:48	-1.504	13.252	0.750685	1.7993
2016-08-21 18:02:49	-1.363	13.249	0.712685	1.7993
2016-08-21 18:02:50	-1.289	13.245	0.676685	1.7996
2016-08-21 18:02:51	-2.134	13.243	-1.51432	1.7906
2016-08-21 18:02:52	-2.266	13.244	-5.33232	1.7733
2016-08-21 18:02:53	-3.182	13.248	-10.9933	1.7457
2016-08-21 18:02:54	-3.238	13.248	-16.0523	1.7184
2016-08-21 18:02:55	-3.113	13.243	-21.6713	1.6868
2016-08-21 18:02:56	-2.709	13.235	-25.5583	1.6598
2016-08-21 18:02:57	-2.712	13.226	-12.5853	1.7047
2016-08-21 18:02:58	-3.135	13.196	-13.2513	1.6964
2016-08-21 18:02:59	-2.787	13.183	-17.7703	1.6706
2016-08-21 18:03:00	-2.692	13.166	-11.3083	1.6905
2016-08-21 18:03:01	-2.72	13.175	-9.21732	1.6948
2016-08-21 18:03:02	-2.867	13.18	-7.15232	1.6998
2016-08-21 18:03:03	-2.382	13.175	-7.30132	1.6958
2016-08-21 18:03:04	-2.286	13.175	-8.69432	1.6865
2016-08-21 18:03:05	-2.487	13.172	-1.47232	1.7144
2016-08-21 18:03:06	-2.545	13.154	-5.13432	1.6973
2016-08-21 18:03:07	-2.35	13.124	-4.00932	1.7001
2016-08-21 18:03:08	-2.18	13.131	-2.76732	1.7038
2016-08-21 18:03:09	-2.23	13.143	5.81968	1.7401
2016-08-21 18:03:10	-2.285	13.161	7.37368	1.7497
2016-08-21 18:03:11	-2.49	13.163	6.97868	1.7516
2016-08-21 18:03:12	-2.791	13.17	1.72268	1.7314
2016-08-21 18:03:13	-3.081	13.172	7.69668	1.7587
2016-08-21 18:03:14	-2.555	13.183	13.5837	1.7863
2016-08-21 18:03:15	-1.986	13.185	13.4047	1.7916
2016-08-21 18:03:16	-2.484	13.185	7.51468	1.7739
2016-08-21 18:03:17	-1.937	13.194	6.41268	1.772
2016-08-21 18:03:18	-2.95	13.194	12.7157	1.8012
2016-08-21 18:03:19	-3.299	13.199	12.3347	1.8052
2016-08-21 18:03:20	-3.258	13.197	9.50568	1.7984
2016-08-21 18:03:21	-2.053	13.199	4.83868	1.7841
2016-08-21 18:03:22	-1.553	13.214	2.89768	1.7776
2016-08-21 18:03:23	-0.959	13.223	2.92768	1.7792
2016-08-21 18:03:24	-0.998	13.215	2.59768	1.7788
2016-08-21 18:03:25	-0.426	13.204	2.26968	1.7785
2016-08-21 18:03:26	-0.474	13.198	2.13568	1.7792
2016-08-21 18:03:27	-0.618	13.184	1.34268	1.7767
2016-08-21 18:03:28	-0.828	13.184	0.168685	1.772
2016-08-21 18:03:29	-1.085	13.204	0.107685	1.7717
2016-08-21 18:03:30	-1.234	13.199	1.79268	1.7792
2016-08-21 18:03:31	-1.262	13.195	1.15568	1.7773
2016-08-21 18:03:32	-1.04	13.207	2.02468	1.7819
2016-08-21 18:03:33	-1.007	13.2	2.32868	1.7841
2016-08-21 18:03:34	-1.371	13.197	2.69068	1.7866
2016-08-21 18:03:35	-2.089	13.179	1.58668	1.7832
2016-08-21 18:03:36	-2.825	13.181	1.54768	1.7835
2016-08-21 18:03:37	-3.639	13.179	1.25468	1.7829
2016-08-21 18:03:38	-4.643	13.186	1.08868	1.7829
2016-08-21 18:03:39	-4.39	13.182	-33.2503	1.6331
2016-08-21 18:03:40	-3.343	13.18	2.48968	1.7742
2016-08-21 18:03:41	-3.882	13.187	2.14068	1.7739
2016-08-21 18:03:42	-3.726	13.194	-0.284315	1.7643
2016-08-21 18:03:43	-3.637	13.204	-7.01232	1.7345
2016-08-21 18:03:44	-3.904	13.213	-11.2443	1.7128
2016-08-21 18:03:45	-4.919	13.209	-13.9653	1.6961
2016-08-21 18:03:46	-5.878	13.21	-4.96432	1.7292
2016-08-21 18:03:47	-5.127	13.209	-0.823315	1.7451
2016-08-21 18:03:48	-4.259	13.214	-8.29632	1.7119
2016-08-21 18:03:49	-3.811	13.215	-15.6363	1.6759
2016-08-21 18:03:50	-3.519	13.219	-15.6823	1.6685
2016-08-21 18:03:51	-3.345	13.219	-6.64132	1.701
2016-08-21 18:03:52	-3.307	13.234	0.956685	1.7314
2016-08-21 18:03:53	-2.358	13.249	1.88668	1.7361
2016-08-21 18:03:54	-2.843	13.251	1.76068	1.7364
2016-08-21 18:03:55	-2.662	13.249	-0.255315	1.7286
2016-08-21 18:03:56	-2.423	13.247	-5.44232	1.7054
2016-08-21 18:03:57	-2.537	13.242	-2.55232	1.7159
2016-08-21 18:03:58	-2.313	13.239	-5.91432	1.7001
2016-08-21 18:03:59	-2.423	13.243	-5.04632	1.701
2016-08-21 18:04:00	-2.205	13.246	-2.87632	1.7082
2016-08-21 18:04:01	-1.671	13.247	3.73968	1.7354
2016-08-21 18:04:02	-1.099	13.249	3.65868	1.7373
2016-08-21 18:04:03	-1.914	13.25	0.245685	1.724
2016-08-21 18:04:04	-2.356	13.251	-2.17932	1.7137
2016-08-21 18:04:05	-2.704	13.252	-2.29632	1.7119
2016-08-21 18:04:06	-3.256	13.253	-0.0293153	1.7206
2016-08-21 18:04:07	-3.101	13.256	-2.43832	1.7103
2016-08-21 18:04:08	-2.292	13.257	-0.149315	1.719
2016-08-21 18:04:09	-2.489	13.258	-1.40032	1.7137
2016-08-21 18:04:10	-2.733	13.258	0.944685	1.7234
2016-08-21 18:04:11	-2.131	13.259	2.07568	1.7286
2016-08-21 18:04:12	-2.461	13.26	1.98068	1.7292
2016-08-21 18:04:13	-2.454	13.261	3.03868	1.7345
2016-08-21 18:04:14	-3.473	13.263	2.92268	1.7354
2016-08-21 18:04:15	-3.196	13.262	1.61968	1.7314
2016-08-21 18:04:16	-3.41	13.263	4.94468	1.7466
2016-08-21 18:04:17	-2.934	13.263	2.54968	1.7382
2016-08-21 18:04:18	-3.092	13.265	6.06568	1.7547
2016-08-21 18:04:19	-3.251	13.267	5.81668	1.7565
2016-08-21 18:04:20	-2.896	13.268	7.87068	1.7683
2016-08-21 18:04:21	-2.614	13.268	8.52268	1.7748
2016-08-21 18:04:22	-2.145	13.27	12.2257	1.7931
2016-08-21 18:04:23	-1.798	13.27	8.87268	1.7838
2016-08-21 18:04:24	-2.049	13.27	11.7887	1.8009
2016-08-21 18:04:25	-1.991	13.27	7.29268	1.7866
2016-08-21 18:04:26	-2.082	13.27	7.80468	1.7919
2016-08-21 18:04:27	-1.944	13.27	9.77668	1.804
2016-08-21 18:04:28	-1.864	13.266	7.10968	1.7968
2016-08-21 18:04:29	-1.447	13.258	4.03268	1.7885
2016-08-21 18:04:30	-0.522	13.236	2.17468	1.7819
2016-08-21 18:04:31	-0.476	13.216	1.62468	1.7807
2016-08-21 18:04:32	-0.604	13.191	3.33768	1.7888
2016-08-21 18:04:33	-0.775	13.169	3.15368	1.7897
2016-08-21 18:04:34	-1.047	13.194	2.98768	1.79
2016-08-21 18:04:35	-1.239	13.18	2.83068	1.7909
2016-08-21 18:04:36	-1.275	13.167	2.67968	1.7912
2016-08-21 18:04:37	-1.042	13.174	2.54268	1.7919
2016-08-21 18:04:38	-1.007	13.175	2.41268	1.7925
2016-08-21 18:04:39	-0.984	13.175	2.28568	1.7931
2016-08-21 18:04:40	-0.973	13.173	2.16468	1.7934
2016-08-21 18:04:41	-0.949	13.167	2.04668	1.794
2016-08-21 18:04:42	-0.929	13.177	1.94068	1.7943
2016-08-21 18:04:43	-0.924	13.171	1.83768	1.7953
2016-08-21 18:04:44	-0.885	13.171	1.74268	1.7953
2016-08-21 18:04:45	-0.897	13.172	1.64668	1.7959
2016-08-21 18:04:46	-0.861	13.193	1.55868	1.7962
2016-08-21 18:04:47	-0.858	13.201	-1.85632	1.7819
2016-08-21 18:04:48	-0.831	13.203	-7.45632	1.7565
2016-08-21 18:04:49	-0.83	13.195	-12.7263	1.7302
2016-08-21 18:04:50	-0.809	13.211	-18.1733	1.7007
2016-08-21 18:04:51	-0.797	13.231	-24.3823	1.6654
2016-08-21 18:04:52	-0.792	13.233	-31.0343	1.6254
2016-08-21 18:04:53	-0.768	13.223	-26.0083	1.6331
2016-08-21 18:04:54	-0.756	13.231	-19.9723	1.6477
2016-08-21 18:04:55	-0.752	13.245	-2.96632	1.7125
2016-08-21 18:04:56	-0.751	13.231	6.64068	1.7534
2016-08-21 18:04:57	-0.751	13.25	6.44268	1.7556
2016-08-21 18:04:58	-0.732	13.246	15.2217	1.7953
2016-08-21 18:04:59	-0.734	13.239	16.2587	1.8064
2016-08-21 18:05:00	-0.714	13.238	13.5647	1.8024
2016-08-21 18:05:01	-0.718	13.238	11.0017	1.7974
2016-08-21 18:05:02	-0.711	13.24	7.88268	1.7888
2016-08-21 18:05:03	-0.694	13.24	4.96768	1.7816
2016-08-21 18:05:04	-0.692	13.24	3.24568	1.7761
2016-08-21 18:05:05	-0.682	13.237	2.80268	1.7757
2016-08-21 18:05:06	-0.926	13.236	4.46468	1.7841
2016-08-21 18:05:07	-1.43	13.239	4.22668	1.785
2016-08-21 18:05:08	-2.249	13.241	3.99768	1.786
2016-08-21 18:05:09	-3.043	13.245	3.78968	1.7869
2016-08-21 18:05:10	-4.004	13.246	3.58068	1.7878
2016-08-21 18:05:11	-4.854	13.247	3.38968	1.7888
2016-08-21 18:05:12	-3.566	13.246	3.20668	1.7894
2016-08-21 18:05:13	-3.848	13.246	3.03668	1.79
2016-08-21 18:05:14	-4.637	13.249	2.86468	1.7906
2016-08-21 18:05:15	-4.065	13.249	-35.4483	1.6251
2016-08-21 18:05:16	-3.965	13.179	2.18868	1.773
2016-08-21 18:05:17	-3.847	13.211	-0.116315	1.7637
2016-08-21 18:05:18	-3.967	13.235	-5.67532	1.7395
2016-08-21 18:05:19	-4.273	13.233	-11.9143	1.71
2016-08-21 18:05:20	-3.459	13.222	-9.65732	1.7144
2016-08-21 18:05:21	-3.97	13.197	-2.70332	1.7401
2016-08-21 18:05:22	-3.897	13.183	1.72768	1.7584
2016-08-21 18:05:23	-3.8	13.194	3.98268	1.7689
2016-08-21 18:05:24	-2.742	13.211	1.08668	1.7584
2016-08-21 18:05:25	-2.458	13.194	0.327685	1.7553
2016-08-21 18:05:26	-2.381	13.164	1.89068	1.7624
2016-08-21 18:05:27	-2.948	13.158	-3.57132	1.7395
2016-08-21 18:05:28	-2.16	13.173	-8.71932	1.7156
2016-08-21 18:05:29	-1.287	13.191	-9.93332	1.7063
2016-08-21 18:05:30	-1.112	13.194	-12.1283	1.6923
2016-08-21 18:05:31	-1.644	13.196	-7.79732	1.7054
2016-08-21 18:05:32	-1.673	13.192	-10.5283	1.6899
2016-08-21 18:05:33	-0.809	13.174	-2.56032	1.7199
2016-08-21 18:05:34	-0.664	13.181	-0.554315	1.7274
2016-08-21 18:05:35	-0.834	13.168	2.30468	1.7398
2016-08-21 18:05:36	-1.25	13.168	4.97968	1.7525
2016-08-21 18:05:37	-1.419	13.172	4.76568	1.754
2016-08-21 18:05:38	-1.372	13.187	-0.954315	1.7311
2016-08-21 18:05:39	-1.373	13.188	-1.13032	1.7302
2016-08-21 18:05:40	-1.382	13.18	-0.200315	1.7336
2016-08-21 18:05:41	-1.366	13.174	2.66468	1.746
2016-08-21 18:05:42	-1.437	13.174	3.53168	1.7509
2016-08-21 18:05:43	-1.56	13.173	3.38768	1.7522
2016-08-21 18:05:44	-1.565	13.171	1.38568	1.7447
2016-08-21 18:05:45	-1.355	13.173	2.20768	1.7488
2016-08-21 18:05:46	-1.408	13.172	8.49268	1.7773
2016-08-21 18:05:47	-1.291	13.176	5.07368	1.7664
2016-08-21 18:05:48	-1.209	13.181	3.51468	1.7618
2016-08-21 18:05:49	-1.128	13.181	-2.58532	1.737
2016-08-21 18:05:50	-1.227	13.185	-0.963315	1.7426
2016-08-21 18:05:51	-1.209	13.184	-0.956315	1.7423
2016-08-21 18:05:52	-1.216	13.187	4.19568	1.7643
2016-08-21 18:05:53	-1.228	13.184	10.0807	1.79
2016-08-21 18:05:54	-5.637	13.19	9.14968	1.7906
2016-08-21 18:05:55	-1.534	13.193	9.43168	1.7962
2016-08-21 18:05:56	-1.536	13.199	8.99968	1.7984
2016-08-21 18:05:57	-1.816	13.202	5.52768	1.7888
2016-08-21 18:05:58	-2.664	13.211	4.01468	1.785
2016-08-21 18:05:59	-3.313	13.219	3.03368	1.7826
2016-08-21 18:06:00	-3.831	13.228	2.23668	1.7804
2016-08-21 18:06:01	-2.9	13.234	1.90068	1.7798
2016-08-21 18:06:02	-2.454	13.236	1.70868	1.7798
2016-08-21 18:06:03	-3.411	13.236	3.44268	1.7885
2016-08-21 18:06:04	-4.486	13.242	3.26068	1.7891
2016-08-21 18:06:05	-4.727	13.245	3.08368	1.7897
2016-08-21 18:06:06	-3.809	13.242	2.91368	1.7903
2016-08-21 18:06:07	-2.94	13.237	2.76068	1.7909
2016-08-21 18:06:08	-2.802	13.236	2.61268	1.7916
2016-08-21 18:06:09	-2.794	13.239	2.47468	1.7922
2016-08-21 18:06:10	-3.018	13.245	0.192685	1.7835
2016-08-21 18:06:11	-3.686	13.246	-57.3983	1.5333
2016-08-21 18:06:12	-3.403	13.247	3.14668	1.7702
2016-08-21 18:06:13	-3.866	13.248	-55.5843	1.5166
2016-08-21 18:06:14	-3.841	13.249	6.01568	1.759
2016-08-21 18:06:15	-3.628	13.251	5.65568	1.7602
2016-08-21 18:06:16	-2.852	13.251	4.15768	1.7562
2016-08-21 18:06:17	-2.805	13.253	3.72068	1.7562
2016-08-21 18:06:18	-3.173	13.255	2.97268	1.755
2016-08-21 18:06:19	-3.473	13.257	1.36068	1.7491
2016-08-21 18:06:20	-3.526	13.257	-1.46232	1.7379
2016-08-21 18:06:21	-3.273	13.258	-4.70532	1.723
2016-08-21 18:06:22	-3.576	13.258	1.76368	1.7488
2016-08-21 18:06:23	-3.317	13.258	6.56368	1.7705
2016-08-21 18:06:24	-3.483	13.25	6.08468	1.7714
2016-08-21 18:06:25	-3.214	13.234	5.41168	1.7711
2016-08-21 18:06:26	-3.055	13.217	-0.808315	1.7469
2016-08-21 18:06:27	-3.037	13.195	-7.65432	1.7165
2016-08-21 18:06:28	-2.879	13.169	-17.5673	1.6703
2016-08-21 18:06:29	-2.831	13.133	-23.8113	1.6353
2016-08-21 18:06:30	-2.96	13.133	-22.8713	1.6285
2016-08-21 18:06:31	-2.523	13.135	-11.7503	1.6663
2016-08-21 18:06:32	-2.736	13.179	-3.82632	1.6951
2016-08-21 18:06:33	-2.265	13.203	0.343685	1.7116
2016-08-21 18:06:34	-2.21	13.206	-4.32132	1.6917
2016-08-21 18:06:35	-1.84	13.233	-2.38632	1.6982
2016-08-21 18:06:36	-1.636	13.245	-1.38132	1.7016
2016-08-21 18:06:37	-1.067	13.246	-0.396315	1.7051
2016-08-21 18:06:38	-1.285	13.246	4.08868	1.7246
2016-08-21 18:06:39	-0.803	13.24	8.46968	1.7454
2016-08-21 18:06:40	-1.182	13.236	8.11968	1.7475
2016-08-21 18:06:41	-1.002	13.235	3.41668	1.7311
2016-08-21 18:06:42	-0.669	13.234	3.13468	1.7314
2016-08-21 18:06:43	-0.845	13.242	2.96968	1.732
2016-08-21 18:06:44	-1.106	13.243	2.79968	1.7327
2016-08-21 18:06:45	-1.281	13.245	2.64968	1.7333
2016-08-21 18:06:46	-1.316	13.246	-3.12732	1.7094
2016-08-21 18:06:47	-1.086	13.246	1.31968	1.7271
2016-08-21 18:06:48	-1.058	13.248	-2.20132	1.7125
2016-08-21 18:06:49	-1.026	13.25	0.0336847	1.7215
2016-08-21 18:06:50	-1.003	13.25	-1.22132	1.7159
2016-08-21 18:06:51	-0.995	13.251	-2.57132	1.7097
2016-08-21 18:06:52	-0.963	13.2	-0.167315	1.7187
2016-08-21 18:06:53	-0.944	13.163	1.02168	1.724
2016-08-21 18:06:54	-0.922	13.23	-1.55632	1.7131
2016-08-21 18:06:55	-0.903	13.223	-0.397315	1.7175
2016-08-21 18:06:56	-0.883	13.203	-8.73032	1.6812
2016-08-21 18:06:57	-0.879	13.192	-9.11032	1.6753
2016-08-21 18:06:58	-0.866	13.199	-4.67332	1.6905
2016-08-21 18:06:59	-0.853	13.214	-7.87932	1.6744
2016-08-21 18:07:00	-0.827	13.218	1.16068	1.71
2016-08-21 18:07:01	-0.811	13.221	3.94368	1.7227
2016-08-21 18:07:02	-1.21	13.219	11.8337	1.7587
2016-08-21 18:07:03	-1.931	13.22	24.4357	1.8173
2016-08-21 18:07:04	-2.717	13.212	21.1467	1.8139
2016-08-21 18:07:05	-3.597	13.2	17.8087	1.8092
2016-08-21 18:07:06	-4.669	13.186	14.8947	1.8046
2016-08-21 18:07:07	-5.959	13.178	12.2177	1.7996
2016-08-21 18:07:08	-5.772	13.175	9.63868	1.794
2016-08-21 18:07:09	-5.397	13.168	6.11168	1.7844
2016-08-21 18:07:10	-3.487	13.178	3.79668	1.7773
2016-08-21 18:07:11	-2.333	13.187	2.86768	1.7748
2016-08-21 18:07:12	-2.249	13.192	4.54668	1.7835
2016-08-21 18:07:13	-1.042	13.203	4.31068	1.7844
2016-08-21 18:07:14	-0.704	13.205	4.07968	1.7854
2016-08-21 18:07:15	-0.797	13.192	3.86768	1.7863
2016-08-21 18:07:16	-0.899	13.189	3.66068	1.7869
2016-08-21 18:07:17	-1.113	13.192	3.46868	1.7881
2016-08-21 18:07:18	-1.355	13.199	3.28268	1.7888
2016-08-21 18:07:19	-1.491	13.201	3.09968	1.7894
2016-08-21 18:07:20	-1.493	13.205	2.94768	1.79
2016-08-21 18:07:21	-1.239	13.199	2.78668	1.7906
2016-08-21 18:07:22	-1.213	13.202	2.63968	1.7912
2016-08-21 18:07:23	-1.188	13.221	2.50868	1.7919
2016-08-21 18:07:24	-1.152	13.217	2.37068	1.7925
2016-08-21 18:07:25	-1.118	13.214	2.25068	1.7928
2016-08-21 18:07:26	-1.092	13.199	2.12368	1.7934
2016-08-21 18:07:27	-1.064	13.202	2.00868	1.7937
2016-08-21 18:07:28	-1.042	13.201	1.90768	1.794
2016-08-21 18:07:29	-1.019	13.21	1.80368	1.7947
2016-08-21 18:07:30	-5.855	13.234	1.71768	1.7953
2016-08-21 18:07:31	-1.574	13.237	1.62068	1.7956
2016-08-21 18:07:32	-1.849	13.243	1.53468	1.7959
2016-08-21 18:07:33	-2.537	13.245	1.45868	1.7962
2016-08-21 18:07:34	-3.406	13.24	1.37768	1.7965
2016-08-21 18:07:35	-3.305	13.239	1.30468	1.7968
2016-08-21 18:07:36	-2.579	13.238	-1.32532	1.786
2016-08-21 18:07:37	-2.067	13.238	-7.15232	1.7602
2016-08-21 18:07:38	-1.746	13.238	-13.0133	1.7317
2016-08-21 18:07:39	-2.049	13.238	-19.2033	1.6992
2016-08-21 18:07:40	-2.136	13.245	-12.0183	1.7215
2016-08-21 18:07:41	-1.923	13.246	-14.6083	1.7047
2016-08-21 18:07:42	-2.588	13.247	-14.4943	1.6989
2016-08-21 18:07:43	-3.288	13.247	-13.6533	1.6958
2016-08-21 18:07:44	-3.561	13.251	-11.0133	1.7013
2016-08-21 18:07:45	-4.006	13.252	-7.05432	1.7137
2016-08-21 18:07:46	-3.642	13.248	-9.48032	1.6998
2016-08-21 18:07:47	-4.099	13.207	-5.14232	1.7144
2016-08-21 18:07:48	-3.248	13.078	-0.689315	1.7314
2016-08-21 18:07:49	-3.031	13.143	-1.76332	1.7265
2016-08-21 18:07:50	-2.695	13.083	5.44268	1.7565
2016-08-21 18:07:51	-2.329	13.143	5.12568	1.7581
2016-08-21 18:07:52	-2.275	13.205	5.11768	1.7602
2016-08-21 18:07:53	-2.915	13.209	5.37068	1.7637
2016-08-21 18:07:54	-2.95	13.209	4.61368	1.7627
2016-08-21 18:07:55	-2.852	13.21	4.02568	1.7624
2016-08-21 18:07:56	-2.492	13.208	6.80368	1.7761
2016-08-21 18:07:57	-2.34	13.203	6.06468	1.7761
2016-08-21 18:07:58	-2.314	13.195	5.68468	1.7773
2016-08-21 18:07:59	-2.509	13.199	5.32968	1.7782
2016-08-21 18:08:00	-2.391	13.214	6.48868	1.7857
2016-08-21 18:08:01	-1.556	13.22	9.57768	1.8005
2016-08-21 18:08:02	-1.866	13.222	7.46968	1.7956
2016-08-21 18:08:03	-1.993	13.216	4.51468	1.7878
2016-08-21 18:08:04	-2.677	13.192	2.76668	1.7823
2016-08-21 18:08:05	-2.526	13.162	1.87868	1.7795
2016-08-21 18:08:06	-2.546	13.139	3.55768	1.7878
2016-08-21 18:08:07	-1.915	13.12	4.87768	1.794
2016-08-21 18:08:08	-1.107	13.125	3.32368	1.79
2016-08-21 18:08:09	-1.068	13.147	3.14768	1.7906
2016-08-21 18:08:10	-0.915	13.159	2.97768	1.7912
2016-08-21 18:08:11	-0.826	13.153	2.82168	1.7919
2016-08-21 18:08:12	-1.111	13.153	2.66968	1.7925
2016-08-21 18:08:13	-1.22	13.152	2.52868	1.7931
2016-08-21 18:08:14	-1.266	13.157	2.38668	1.7937
2016-08-21 18:08:15	-1.324	13.164	2.26868	1.794
2016-08-21 18:08:16	-1.347	13.182	2.14068	1.7947
2016-08-21 18:08:17	-1.339	13.187	2.03368	1.7956
2016-08-21 18:08:18	-1.107	13.178	1.91768	1.7959
2016-08-21 18:08:19	-1.081	13.176	1.82268	1.7962
2016-08-21 18:08:20	-1.053	13.177	1.72368	1.7968
2016-08-21 18:08:21	-1.013	13.179	1.62968	1.7971
2016-08-21 18:08:22	-1	13.18	1.53868	1.7974
2016-08-21 18:08:23	-0.973	13.163	1.45868	1.7978
2016-08-21 18:08:24	-0.962	13.174	1.37768	1.7981
2016-08-21 18:08:25	-1.201	13.17	1.29868	1.7984
2016-08-21 18:08:26	-8.749	13.169	1.23268	1.7987
2016-08-21 18:08:27	-1.677	13.165	1.15368	1.799
2016-08-21 18:08:28	-9.462	13.161	-3.34432	1.7993
2016-08-21 18:08:29	-2.13	13.166	-6.82932	1.7807
2016-08-21 18:08:30	-2.075	13.167	-9.39732	1.764
2016-08-21 18:08:31	-2.187	13.163	-13.4783	1.75
2016-08-21 18:08:32	-2.165	13.165	-16.6373	1.7286
2016-08-21 18:08:33	-2.208	13.14	-18.4733	1.7088
2016-08-21 18:08:34	-2.365	13.134	-2.50832	1.6936
2016-08-21 18:08:35	-2.683	13.139	-5.13332	1.7537
2016-08-21 18:08:36	-3.115	13.129	-22.7423	1.7413
2016-08-21 18:08:37	-2.383	13.151	-7.72632	1.6638
2016-08-21 18:08:38	-1.755	13.165	-4.96232	1.7178
2016-08-21 18:08:39	-1.703	13.183	0.414685	1.7261
2016-08-21 18:08:40	-1.687	13.225	4.63068	1.7472
2016-08-21 18:08:41	-2.397	13.229	5.03868	1.7655
2016-08-21 18:08:42	-3.262	13.23	4.78768	1.7695
2016-08-21 18:08:43	-4.628	13.232	4.10968	1.7705
2016-08-21 18:08:44	-5.734	13.23	4.28868	1.7699
2016-08-21 18:08:45	-5.999	13.229	8.11768	1.7723
2016-08-21 18:08:46	-4.894	13.223	7.67068	1.7891
2016-08-21 18:08:47	-4.048	13.222	1.31268	1.7906
2016-08-21 18:08:48	-3.573	13.222	-0.721315	1.7689
2016-08-21 18:08:49	-4.168	13.227	-0.826315	1.7606
2016-08-21 18:08:50	-3.986	13.231	-2.13732	1.7599
2016-08-21 18:08:51	-3.89	13.232	-6.31132	1.754
2016-08-21 18:08:52	-3.787	13.233	-14.9583	1.7351
2016-08-21 18:08:53	-3.228	13.235	-16.7663	1.6951
2016-08-21 18:08:54	-2.632	13.235	-13.5823	1.6809
2016-08-21 18:08:55	-2.554	13.238	0.0526847	1.6871
2016-08-21 18:08:56	-3.001	13.235	3.71268	1.7392
2016-08-21 18:08:57	-2.985	13.24	2.74068	1.755
2016-08-21 18:08:58	-2.96	13.24	8.43268	1.7525
2016-08-21 18:08:59	-2.933	13.242	9.85168	1.7782
2016-08-21 18:09:00	-2.907	13.245	9.31068	1.7866
2016-08-21 18:09:01	-3.596	13.246	7.30468	1.7885
2016-08-21 18:09:02	-3.092	13.246	1.67768	1.7835
2016-08-21 18:09:03	-3.5	13.247	-12.2343	1.7646
2016-08-21 18:09:04	-3.255	13.248	-16.0863	1.7063
2016-08-21 18:09:05	-3.402	13.25	-14.5723	1.6843
2016-08-21 18:09:06	-3.59	13.25	-13.3393	1.683
2016-08-21 18:09:07	-3.336	13.251	-7.15532	1.6821
2016-08-21 18:09:08	-3.194	13.252	-1.22532	1.7026
2016-08-21 18:09:09	-3.502	13.255	-0.250315	1.7249
2016-08-21 18:09:10	-3.369	13.254	1.63768	1.7286
2016-08-21 18:09:11	-4.442	13.257	6.49568	1.7367
2016-08-21 18:09:12	-4.625	13.258	3.28868	1.7581
2016-08-21 18:09:13	-4.19	13.251	0.225685	1.7472
2016-08-21 18:09:14	-4.674	13.246	1.05968	1.7354
2016-08-21 18:09:15	-3.644	13.215	2.91568	1.7395
2016-08-21 18:09:16	-3.285	13.199	2.81268	1.7475
2016-08-21 18:09:17	-2.254	13.201	1.72568	1.7485
2016-08-21 18:09:18	-0.535	13.188	-3.28832	1.7454
2016-08-21 18:09:19	-0.577	13.183	-3.43632	1.7246
2016-08-21 18:09:20	-0.656	13.175	0.633685	1.7224
2016-08-21 18:09:21	-0.756	13.176	4.57268	1.7382
2016-08-21 18:09:22	-0.864	13.183	5.63268	1.7553
2016-08-21 18:09:23	-0.981	13.175	0.414685	1.7618
2016-08-21 18:09:24	-1.265	13.18	-2.73732	1.7423
2016-08-21 18:09:25	-1.463	13.189	-4.93032	1.7292
2016-08-21 18:09:26	-1.514	13.188	1.30168	1.7184
2016-08-21 18:09:27	-1.27	13.205	4.30268	1.7426
2016-08-21 18:09:28	-1.235	13.206	-2.87832	1.7562
2016-08-21 18:09:29	-1.211	13.209	-5.20832	1.7274
2016-08-21 18:09:30	-1.172	13.211	-7.57832	1.7162
2016-08-21 18:09:31	-1.134	13.214	-11.4583	1.7038
2016-08-21 18:09:32	-1.112	13.213	-6.66832	1.684
2016-08-21 18:09:33	-1.078	13.223	-4.17332	1.6992
2016-08-21 18:09:34	-1.052	13.223	-1.71832	1.7069
2016-08-21 18:09:35	-1.038	13.226	-1.74632	1.7156
2016-08-21 18:09:36	-1.016	13.229	-1.81932	1.7147
2016-08-21 18:09:37	-0.988	13.235	1.84968	1.7137
2016-08-21 18:09:38	-0.97	13.243	4.19068	1.7286
2016-08-21 18:09:39	-0.952	13.246	2.87368	1.7392
2016-08-21 18:09:40	-0.929	13.24	2.73368	1.7354
2016-08-21 18:09:41	-0.92	13.237	0.226685	1.7364
2016-08-21 18:09:42	-0.89	13.235	-3.60032	1.7265
2016-08-21 18:09:43	-0.885	13.244	6.02868	1.7103
2016-08-21 18:09:44	-0.853	13.247	6.80968	1.7497
2016-08-21 18:09:45	-0.853	13.246	5.81868	1.7559
2016-08-21 18:09:46	-0.824	13.247	-2.62032	1.7547
2016-08-21 18:09:47	-0.824	13.248	-5.25232	1.7215
2016-08-21 18:09:48	-0.813	13.25	-4.02732	1.7091
2016-08-21 18:09:49	-0.797	13.251	-1.49132	1.7119
2016-08-21 18:09:50	-0.788	13.252	-0.216315	1.7212
2016-08-21 18:09:51	-1.081	13.256	2.24068	1.7258
2016-08-21 18:09:52	-1.806	13.257	6.72668	1.7364
2016-08-21 18:09:53	-2.651	13.258	6.86668	1.7562
2016-08-21 18:09:54	-3.611	13.258	-0.448315	1.7599
2016-08-21 18:09:55	-3.007	13.258	-3.02732	1.7317
2016-08-21 18:09:56	-3.508	13.258	-5.59732	1.7203
2016-08-21 18:09:57	-3.708	13.258	-5.64932	1.7082
2016-08-21 18:09:58	-3.822	13.259	-7.01832	1.7054
2016-08-21 18:09:59	-3.696	13.259	-4.31132	1.697
2016-08-21 18:10:00	-3.363	13.261	-1.60432	1.7054
2016-08-21 18:10:01	-3.785	13.262	3.60368	1.7153
2016-08-21 18:10:02	-3.381	13.263	7.20668	1.7367
2016-08-21 18:10:03	-2.919	13.263	15.1367	1.7534
2016-08-21 18:10:04	-3.053	13.263	14.2797	1.7888
2016-08-21 18:10:05	-2.197	13.26	13.4967	1.7919
2016-08-21 18:10:06	-2.161	13.249	12.7587	1.795
2016-08-21 18:10:07	-2.073	13.24	12.0537	1.7978
2016-08-21 18:10:08	-1.964	13.225	11.2747	1.8005
2016-08-21 18:10:09	-1.974	13.209	9.00968	1.8027
2016-08-21 18:10:10	-1.97	13.196	6.01368	1.7978
2016-08-21 18:10:11	-1.554	13.203	3.62968	1.7897
2016-08-21 18:10:12	-1.501	13.219	2.58468	1.7832
2016-08-21 18:10:13	-1.474	13.191	4.03268	1.7804
2016-08-21 18:10:14	-1.241	13.183	3.82168	1.7878
2016-08-21 18:10:15	-0.799	13.195	3.61468	1.7885
2016-08-21 18:10:16	-0.911	13.205	3.42268	1.7894
2016-08-21 18:10:17	-1.136	13.215	3.24068	1.79
2016-08-21 18:10:18	-1.283	13.222	3.06668	1.7906
2016-08-21 18:10:19	-1.354	13.225	2.90368	1.7916
2016-08-21 18:10:20	-1.129	13.227	2.75268	1.7922
2016-08-21 18:10:21	-0.923	13.229	2.60568	1.7925
2016-08-21 18:10:22	-1.033	13.232	2.46868	1.7931
2016-08-21 18:10:23	-1.006	13.246	2.33968	1.7937
2016-08-21 18:10:24	-0.986	13.242	2.21568	1.7943
2016-08-21 18:10:25	-0.949	13.225	2.09568	1.7947
2016-08-21 18:10:26	-0.934	13.224	1.98568	1.7953
2016-08-21 18:10:27	-0.92	13.222	1.87968	1.7959
2016-08-21 18:10:28	-0.895	13.211	1.77868	1.7962
2016-08-21 18:10:29	-0.876	13.189	1.68668	1.7968
2016-08-21 18:10:30	-0.854	13.169	1.59568	1.7971
2016-08-21 18:10:31	-0.84	13.165	1.50868	1.7974
2016-08-21 18:10:32	-0.833	13.197	1.43368	1.7978
2016-08-21 18:10:33	-0.805	13.209	1.35168	1.7981
2016-08-21 18:10:34	-0.802	13.208	1.28068	1.7984
2016-08-21 18:10:35	-0.792	13.225	1.21668	1.7987
2016-08-21 18:10:36	-0.782	13.23	1.15068	1.799
2016-08-21 18:10:37	-0.757	13.235	1.09068	1.7993
2016-08-21 18:10:38	-0.743	13.235	1.02568	1.7993
2016-08-21 18:10:39	-0.745	13.225	0.973685	1.7996
2016-08-21 18:10:40	-0.736	13.186	0.920685	1.7999
2016-08-21 18:10:41	-0.71	13.167	0.882685	1.7999
2016-08-21 18:10:42	-1.212	13.162	0.823685	1.8002
2016-08-21 18:10:43	-1.686	13.16	0.778685	1.8002
2016-08-21 18:10:44	-2.119	13.169	0.732685	1.8005
2016-08-21 18:10:45	-2.74	13.182	0.694685	1.8009
2016-08-21 18:10:46	-3.311	13.185	0.654685	1.8009
2016-08-21 18:10:47	-3.779	13.188	0.621685	1.8012
2016-08-21 18:10:48	-2.132	13.202	0.583685	1.8012
2016-08-21 18:10:49	-2.489	13.197	0.550685	1.8015
2016-08-21 18:10:50	-4.705	13.189	0.522685	1.8015
2016-08-21 18:10:51	-3.21	13.193	-4.64932	1.8015
2016-08-21 18:10:52	-2.991	13.199	-9.31332	1.7798
2016-08-21 18:10:53	-2.42	13.199	-13.8513	1.7584
2016-08-21 18:10:54	-1.89	13.194	-18.7423	1.7345
2016-08-21 18:10:55	-1.768	13.184	-23.9733	1.7078
2016-08-21 18:10:56	-1.722	13.184	-29.3473	1.6775
2016-08-21 18:10:57	-1.726	13.191	-23.1273	1.6437
2016-08-21 18:10:58	-1.64	13.202	-21.2753	1.6573
2016-08-21 18:10:59	-1.132	13.202	-14.6833	1.6551
2016-08-21 18:11:00	-1.054	13.204	-4.24432	1.6734
2016-08-21 18:11:01	-1.7	13.197	7.82968	1.7113
2016-08-21 18:11:02	-1.934	13.183	7.04468	1.7609
2016-08-21 18:11:03	-1.97	13.18	5.96368	1.7612
2016-08-21 18:11:04	-2.132	13.194	-1.19432	1.7599
2016-08-21 18:11:05	-2.664	13.193	-0.356315	1.732
2016-08-21 18:11:06	-3.812	13.179	-0.390315	1.7351
2016-08-21 18:11:07	-4.249	13.171	-2.52232	1.7348
2016-08-21 18:11:08	-4.106	13.162	-14.4153	1.7255
2016-08-21 18:11:09	-2.669	13.155	7.55768	1.6741
2016-08-21 18:11:10	-2.233	13.159	15.9237	1.7609
2016-08-21 18:11:11	-2.278	13.165	9.63768	1.7981
2016-08-21 18:11:12	-1.55	13.165	14.5127	1.7788
2016-08-21 18:11:13	-1.249	13.166	9.10168	1.8036
2016-08-21 18:11:14	-1.181	13.169	4.18268	1.7872
2016-08-21 18:11:15	-1.287	13.177	-5.03932	1.772
2016-08-21 18:11:16	-1.859	13.181	-2.45132	1.7348
2016-08-21 18:11:17	-3.502	13.181	-10.1053	1.7435
2016-08-21 18:11:18	-4.151	13.176	-19.8253	1.71
2016-08-21 18:11:19	-4.218	13.163	-23.1923	1.6641
2016-08-21 18:11:20	-4.28	13.167	-33.0583	1.6412
2016-08-21 18:11:21	-3.725	13.191	-44.5503	1.5888
2016-08-21 18:11:22	-3.125	13.194	-45.9513	1.5249
2016-08-21 18:11:23	-3.021	13.183	-43.4633	1.4992
2016-08-21 18:11:24	-2.791	13.165	-11.1273	1.4893
2016-08-21 18:11:25	-2.188	13.163	-30.6483	1.6074
2016-08-21 18:11:26	-2.481	13.167	-14.3343	1.5197
2016-08-21 18:11:27	-2.788	13.171	-24.2493	1.5755
2016-08-21 18:11:28	-2.685	13.179	-20.7033	1.5268
2016-08-21 18:11:29	-2.444	13.187	-27.0553	1.5314
2016-08-21 18:11:30	-2.415	13.194	-10.0613	1.4952
2016-08-21 18:11:31	-2.507	13.18	-8.02232	1.5553
2016-08-21 18:11:32	-3.08	13.174	-6.18332	1.5597
2016-08-21 18:11:33	-3.157	13.163	8.53768	1.564
2016-08-21 18:11:34	-2.716	13.159	12.2227	1.6235
2016-08-21 18:11:35	-2.234	13.151	9.71768	1.6434
2016-08-21 18:11:36	-2.035	13.155	11.2117	1.6381
2016-08-21 18:11:37	-2.576	13.162	6.76768	1.6489
2016-08-21 18:11:38	-2.945	13.175	6.35268	1.6353
2016-08-21 18:11:39	-3.243	13.186	5.99368	1.6365
2016-08-21 18:11:40	-2.583	13.211	5.67968	1.6378
2016-08-21 18:11:41	-2.202	13.217	1.26568	1.639
2016-08-21 18:11:42	-2.995	13.221	0.962685	1.6229
2016-08-21 18:11:43	-3.314	13.228	-5.77132	1.622
2016-08-21 18:11:44	-3.668	13.23	-8.28032	1.5938
2016-08-21 18:11:45	-4.267	13.234	-8.52232	1.5807
2016-08-21 18:11:46	-3.858	13.235	-4.14332	1.5761
2016-08-21 18:11:47	-3.641	13.231	-6.58332	1.5907
2016-08-21 18:11:48	-3.419	13.227	-9.17432	1.5783
2016-08-21 18:11:49	-3.439	13.226	-4.61432	1.5643
2016-08-21 18:11:50	-3.478	13.232	-7.13032	1.5795
2016-08-21 18:11:51	-3.063	13.234	-12.4623	1.5671
2016-08-21 18:11:52	-2.763	13.235	-21.6263	1.5411
2016-08-21 18:11:53	-2.858	13.236	-19.0323	1.4967
2016-08-21 18:11:54	-2.829	13.238	-7.64232	1.4977
2016-08-21 18:11:55	-3.093	13.24	-2.54832	1.5376
2016-08-21 18:11:56	-3.544	13.241	2.41668	1.5559
2016-08-21 18:11:57	-2.441	13.243	7.18068	1.5758
2016-08-21 18:11:58	-2.266	13.244	11.6667	1.5972
2016-08-21 18:11:59	-2.289	13.243	4.13068	1.6195
2016-08-21 18:12:00	-3.192	13.246	-1.21532	1.5928
2016-08-21 18:12:01	-3.555	13.246	-3.98632	1.5718
2016-08-21 18:12:02	-3.484	13.247	-6.77432	1.5597
2016-08-21 18:12:03	-3.241	13.248	-1.68632	1.546
2016-08-21 18:12:04	-3.107	13.251	-7.05932	1.5643
2016-08-21 18:12:05	-2.821	13.251	-1.91132	1.5407
2016-08-21 18:12:06	-2.259	13.253	-4.66332	1.5597
2016-08-21 18:12:07	-2.139	13.254	0.556685	1.5469
2016-08-21 18:12:08	-2.906	13.256	3.09668	1.5671
2016-08-21 18:12:09	-3.213	13.255	8.02268	1.578
2016-08-21 18:12:10	-3.564	13.257	2.73168	1.6003
2016-08-21 18:12:11	-3.667	13.258	2.53768	1.5814
2016-08-21 18:12:12	-3.926	13.258	2.39168	1.5817
2016-08-21 18:12:13	-3.693	13.258	2.24668	1.5823
2016-08-21 18:12:14	-3.431	13.258	2.11668	1.5826
2016-08-21 18:12:15	-2.828	13.26	4.53168	1.5829
2016-08-21 18:12:16	-2.348	13.261	9.38268	1.5941
2016-08-21 18:12:17	-1.299	13.262	9.14668	1.6164
2016-08-21 18:12:18	-1.18	13.262	18.2527	1.6198
2016-08-21 18:12:19	-1.053	13.263	13.2217	1.6626
2016-08-21 18:12:20	-0.951	13.264	10.4957	1.6493
2016-08-21 18:12:21	-0.849	13.264	5.56068	1.6434
2016-08-21 18:12:22	-0.763	13.266	7.70468	1.6272
2016-08-21 18:12:23	-0.872	13.265	2.86068	1.6387
2016-08-21 18:12:24	-1.086	13.269	-7.15632	1.6217
2016-08-21 18:12:25	-1.277	13.268	-2.10232	1.5804
2016-08-21 18:12:26	-1.353	13.269	-2.05332	1.5984
2016-08-21 18:12:27	-1.148	13.269	0.458685	1.5978
2016-08-21 18:12:28	-1.111	13.256	7.62068	1.6071
2016-08-21 18:12:29	-1.085	13.24	9.77268	1.6375
2016-08-21 18:12:30	-1.054	13.222	9.53968	1.6502
2016-08-21 18:12:31	-1.031	13.201	9.30468	1.6533
2016-08-21 18:12:32	-1.004	13.177	11.2817	1.6567
2016-08-21 18:12:33	-0.976	13.15	-7.45532	1.6688
2016-08-21 18:12:34	-0.953	13.151	8.85868	1.5947
2016-08-21 18:12:35	-0.921	13.148	2.08868	1.6601
2016-08-21 18:12:36	-0.911	13.152	4.25568	1.6356
2016-08-21 18:12:37	-0.894	13.175	4.19768	1.6455
2016-08-21 18:12:38	-0.872	13.204	-2.72232	1.6474
2016-08-21 18:12:39	-0.86	13.21	-5.13432	1.6198
2016-08-21 18:12:40	-0.836	13.21	-7.53732	1.6083
2016-08-21 18:12:41	-0.822	13.193	-9.94432	1.5959
2016-08-21 18:12:42	-0.811	13.194	-12.4073	1.5823
2016-08-21 18:12:43	-0.802	13.19	-12.3683	1.5674
2016-08-21 18:12:44	-0.776	13.187	-12.3373	1.5618
2016-08-21 18:12:45	-0.775	13.164	-24.2513	1.5562
2016-08-21 18:12:46	-0.757	13.205	-12.2933	1.5008
2016-08-21 18:12:47	-0.752	13.233	-4.07632	1.5401
2016-08-21 18:12:48	-0.737	13.227	-9.41132	1.5693
2016-08-21 18:12:49	-0.728	13.238	1.31768	1.5451
2016-08-21 18:12:50	-0.72	13.234	6.40968	1.586
2016-08-21 18:12:51	-0.717	13.238	15.9127	1.608
2016-08-21 18:12:52	-0.703	13.211	17.7997	1.6511
2016-08-21 18:12:53	-0.693	13.2	21.0217	1.666
2016-08-21 18:12:54	-0.69	13.199	23.2707	1.6874
2016-08-21 18:12:55	-0.677	13.174	20.8187	1.7066
2016-08-21 18:12:56	-0.659	13.139	0.0126847	1.7066
2016-08-21 18:12:57	-0.658	13.117	-0.219315	1.6279
2016-08-21 18:12:58	-0.656	13.061	8.81568	1.6269
2016-08-21 18:12:59	-0.655	13.017	19.4757	1.6644
2016-08-21 18:13:00	-0.653	12.996	1.90468	1.7131
2016-08-21 18:13:01	-0.643	13.034	-2.79332	1.648
2016-08-21 18:13:02	-0.643	13.026	1.72968	1.6288
2016-08-21 18:13:03	-0.627	12.998	8.22768	1.6465
2016-08-21 18:13:04	-0.626	12.997	1.68868	1.6744
2016-08-21 18:13:05	-1.206	12.982	-0.593315	1.6505
2016-08-21 18:13:06	-1.842	12.965	-0.578315	1.6418
2016-08-21 18:13:07	-2.521	12.967	8.06368	1.6415
2016-08-21 18:13:08	-3.276	12.987	9.99668	1.6775
2016-08-21 18:13:09	-4.188	12.987	9.74468	1.6889
2016-08-21 18:13:10	-5.239	13.007	15.8477	1.6927
2016-08-21 18:13:11	-4.919	13.035	17.8257	1.7224
2016-08-21 18:13:12	-5.031	13.043	17.0357	1.7376
2016-08-21 18:13:13	-4.539	13.049	16.4857	1.742
2016-08-21 18:13:14	-3.489	13.042	16.5497	1.7491
2016-08-21 18:13:15	-2.134	13.041	14.7017	1.7534
2016-08-21 18:13:16	-2.101	13.043	13.9267	1.7534
2016-08-21 18:13:17	-2.116	13.042	19.9957	1.7599
2016-08-21 18:13:18	-2.888	13.034	15.9997	1.7878
2016-08-21 18:13:19	-2.797	13.032	17.4787	1.7798
2016-08-21 18:13:20	-2.8	13.011	13.0197	1.7931
2016-08-21 18:13:21	-3.059	12.999	11.3537	1.7816
2016-08-21 18:13:22	-4.534	12.993	9.03768	1.7804
2016-08-21 18:13:23	-2.119	12.999	7.22168	1.7745
2016-08-21 18:13:24	-1.014	12.995	-0.397315	1.7733
2016-08-21 18:13:25	-1.514	12.975	4.18568	1.7444
2016-08-21 18:13:26	-0.817	12.986	7.28868	1.763
2016-08-21 18:13:27	-1.214	12.974	10.0427	1.7779
2016-08-21 18:13:28	-1.666	12.952	15.8597	1.7909
2016-08-21 18:13:29	-2.701	12.915	16.2957	1.8198
2016-08-21 18:13:30	-2.466	12.91	6.00468	1.8284
2016-08-21 18:13:31	-3.41	12.934	5.13468	1.7922
2016-08-21 18:13:32	-4.74	12.95	1.80868	1.7863
2016-08-21 18:13:33	-5.491	12.962	4.86168	1.7804
2016-08-21 18:13:34	-7.133	12.975	4.60568	1.7937
2016-08-21 18:13:35	-9.245	12.988	4.37068	1.7937
2016-08-21 18:13:36	-10.229	12.972	3.99468	1.8095
2016-08-21 18:13:37	-10.707	12.96	3.80768	1.7965
2016-08-21 18:13:38	-7.002	12.951	3.57868	1.8005
2016-08-21 18:13:39	-9.833	12.938	0.903685	1.7962
2016-08-21 18:13:40	-8.114	12.95	0.254685	1.7891
2016-08-21 18:13:41	-9.713	12.932	1.96968	1.7866
2016-08-21 18:13:42	-9.648	12.937	1.86268	1.794
2016-08-21 18:13:43	-10.927	12.932	1.77468	1.7943
2016-08-21 18:13:44	-9.008	12.932	1.68168	1.7947
2016-08-21 18:13:45	-8.89	12.947	1.59668	1.7953
2016-08-21 18:13:46	-8.759	12.955	1.52468	1.7956
2016-08-21 18:13:47	-6.901	12.965	1.44268	1.7962
2016-08-21 18:13:48	-6.273	12.956	1.37568	1.7962
2016-08-21 18:13:49	-6.367	12.956	1.30468	1.7968
2016-08-21 18:13:50	-6.027	12.957	1.24268	1.7968
2016-08-21 18:13:51	-6.408	12.956	1.17768	1.7971
2016-08-21 18:13:52	-6.35	12.96	1.11868	1.7974
2016-08-21 18:13:53	-6.29	12.966	1.06868	1.7978
2016-08-21 18:13:54	-6.241	12.981	-1.05232	1.7981
2016-08-21 18:13:55	-6.719	12.999	-5.83432	1.7897
2016-08-21 18:13:56	-6.734	13.011	-10.7363	1.7689
2016-08-21 18:13:57	-7.604	13.008	-15.4653	1.7457
2016-08-21 18:13:58	-8.05	13.002	-20.6893	1.7215
2016-08-21 18:13:59	-8.222	13.004	-24.1203	1.6923
2016-08-21 18:14:00	-7.786	12.998	-24.2913	1.6688
2016-08-21 18:14:01	-8.184	12.989	-24.9023	1.6576
2016-08-21 18:14:02	-8.638	12.974	-10.6693	1.6443
2016-08-21 18:14:03	-8.182	12.977	-14.6943	1.6933
2016-08-21 18:14:04	-8.59	12.98	-14.1173	1.6719
2016-08-21 18:14:05	-9.455	13.003	-16.2243	1.6675
2016-08-21 18:14:06	-10.981	13.012	-23.4413	1.6527
2016-08-21 18:14:07	-11.015	13.017	-7.21632	1.6152
2016-08-21 18:14:08	-9.725	13.022	-7.28732	1.6731
2016-08-21 18:14:09	-9.142	13.032	-3.25132	1.67
2016-08-21 18:14:10	-8.499	12.998	-6.29432	1.6834
2016-08-21 18:14:11	-7.815	13.025	-8.06032	1.6697
2016-08-21 18:14:12	-7.106	13.013	-9.93232	1.6595
2016-08-21 18:14:13	-7.904	13.016	2.25268	1.648
2016-08-21 18:14:14	-8.555	13.021	-0.792315	1.6948
2016-08-21 18:14:15	-8.947	13.008	5.01768	1.6827
2016-08-21 18:14:16	-9.397	12.997	7.76168	1.7072
2016-08-21 18:14:17	-8.821	12.985	0.195685	1.7206
2016-08-21 18:14:18	-9.594	12.974	-9.47632	1.6927
2016-08-21 18:14:19	-9.005	12.962	-4.89832	1.652
2016-08-21 18:14:20	-9.419	12.956	3.01968	1.6669
2016-08-21 18:14:21	-8.787	12.948	2.93968	1.6979
2016-08-21 18:14:22	-8.414	12.905	2.78068	1.6992
2016-08-21 18:14:23	-7.706	12.927	2.62368	1.6998
2016-08-21 18:14:24	-8.267	12.948	2.48468	1.7004
2016-08-21 18:14:25	-8.259	12.933	0.802685	1.701
2016-08-21 18:14:26	-8.224	12.955	-2.48632	1.6948
2016-08-21 18:14:27	-8.211	12.968	0.608685	1.6815
2016-08-21 18:14:28	-8.204	13.005	3.67668	1.6933
2016-08-21 18:14:29	-7.837	13.018	8.12468	1.7066
2016-08-21 18:14:30	-7.124	13.035	12.7287	1.7265
2016-08-21 18:14:31	-6.982	13.05	13.0387	1.7494
2016-08-21 18:14:32	-5.675	13.044	9.04268	1.7565
2016-08-21 18:14:33	-6.01	13.008	20.1167	1.7454
2016-08-21 18:14:34	-6.15	13.006	20.5727	1.794
2016-08-21 18:14:35	-6.62	13.036	23.2577	1.8049
2016-08-21 18:14:36	-6.262	13.065	17.1917	1.825
2016-08-21 18:14:37	-6.761	13.022	14.7227	1.8102
2016-08-21 18:14:38	-8.021	13.013	12.9477	1.8071
2016-08-21 18:14:39	-7.471	13.023	11.5287	1.8058
2016-08-21 18:14:40	-7.512	13.037	8.30168	1.8055
2016-08-21 18:14:41	-7.218	13.027	8.29168	1.7971
2016-08-21 18:14:42	-6.294	13.022	5.24968	1.8009
2016-08-21 18:14:43	-5.9	13.027	2.73168	1.7919
2016-08-21 18:14:44	-5.766	13.033	1.72468	1.7847
2016-08-21 18:14:45	-5.643	13.048	3.34268	1.7816
2016-08-21 18:14:46	-5.254	13.057	3.17368	1.7891
2016-08-21 18:14:47	-7.468	13.063	2.99968	1.7897
2016-08-21 18:14:48	-5.499	13.086	2.84568	1.7903
2016-08-21 18:14:49	-6.21	13.099	2.70268	1.7909
2016-08-21 18:14:50	-5.91	13.106	-1.52532	1.7916
2016-08-21 18:14:51	-5.861	13.116	-6.86632	1.7751
2016-08-21 18:14:52	-6.669	13.119	-11.8073	1.7522
2016-08-21 18:14:53	-7.032	13.125	-16.8403	1.728
2016-08-21 18:14:54	-7.437	13.14	-22.2873	1.702
2016-08-21 18:14:55	-7.883	13.151	-27.8003	1.6719
2016-08-21 18:14:56	-8.378	13.158	-33.1943	1.6387
2016-08-21 18:14:57	-8.594	13.162	-28.0163	1.6043
2016-08-21 18:14:58	-8.792	13.161	-3.18232	1.6111
2016-08-21 18:14:59	-10.674	13.161	-20.3603	1.7026
2016-08-21 18:15:00	-9.432	13.162	-15.7263	1.6297
2016-08-21 18:15:01	-8.533	13.145	-8.68532	1.6403
2016-08-21 18:15:02	-9.311	13.149	3.18268	1.6629
2016-08-21 18:15:03	-8.028	13.165	5.65368	1.7088
2016-08-21 18:15:04	-7.341	13.175	7.88668	1.7206
2016-08-21 18:15:05	-5.998	13.196	8.76668	1.7327
2016-08-21 18:15:06	-5.506	13.206	9.06968	1.7398
2016-08-21 18:15:07	-4.822	13.193	10.5217	1.7451
2016-08-21 18:15:08	-4.23	13.192	22.7677	1.755
2016-08-21 18:15:09	-4.175	13.189	21.1777	1.8092
2016-08-21 18:15:10	-6.418	13.196	17.8497	1.8126
2016-08-21 18:15:11	-6.459	13.199	14.9697	1.808
2016-08-21 18:15:12	-5.342	13.211	12.3317	1.8036
2016-08-21 18:15:13	-3.907	13.205	9.87468	1.799
2016-08-21 18:15:14	-5.743	13.207	6.80068	1.7943
2016-08-21 18:15:15	-6.313	13.208	4.09168	1.7857
2016-08-21 18:15:16	-5.806	13.205	3.07468	1.7785
2016-08-21 18:15:17	-4.978	13.206	4.64368	1.7761
2016-08-21 18:15:18	-5.644	13.211	4.39468	1.7841
2016-08-21 18:15:19	-5.917	13.212	4.16668	1.785
2016-08-21 18:15:20	-5.926	13.212	3.94668	1.786
2016-08-21 18:15:21	-4.867	13.215	3.74068	1.7866
2016-08-21 18:15:22	-4.511	13.216	3.54068	1.7878
2016-08-21 18:15:23	-4.39	13.217	3.36268	1.7885
2016-08-21 18:15:24	-3.512	13.218	3.17268	1.7891
2016-08-21 18:15:25	-3.055	13.221	3.00568	1.79
2016-08-21 18:15:26	-2.894	13.223	2.85268	1.7906
2016-08-21 18:15:27	-2.7	13.223	2.70568	1.7912
2016-08-21 18:15:28	-2.461	13.223	2.57368	1.7916
2016-08-21 18:15:29	-2.436	13.225	2.42868	1.7922
2016-08-21 18:15:30	-2.309	13.228	2.29868	1.7928
2016-08-21 18:15:31	-1.394	13.223	2.18368	1.7934
2016-08-21 18:15:32	-1.565	13.203	2.07068	1.7937
2016-08-21 18:15:33	-1.17	13.223	1.96268	1.794
2016-08-21 18:15:34	-1.437	13.188	1.85568	1.7947
2016-08-21 18:15:35	-1.447	13.171	-3.73832	1.7953
2016-08-21 18:15:36	-1.546	13.151	-8.77032	1.7723
2016-08-21 18:15:37	-1.638	13.132	-13.6423	1.7497
2016-08-21 18:15:38	-2.434	13.121	-18.7933	1.7255
2016-08-21 18:15:39	-1.904	13.124	-24.2413	1.6979
2016-08-21 18:15:40	-1.485	13.131	-29.7753	1.6672
2016-08-21 18:15:41	-1.068	13.121	-35.0613	1.6338
2016-08-21 18:15:42	-0.307	13.108	-40.3023	1.5984
2016-08-21 18:15:43	-0.069	13.097	-14.0683	1.5609
2016-08-21 18:15:44	-0.942	13.099	-12.9163	1.6527
2016-08-21 18:15:45	-1.066	13.107	-32.7283	1.6517
2016-08-21 18:15:46	-1.277	13.112	-18.2743	1.5634
2016-08-21 18:15:47	-0.916	13.106	-3.63532	1.6093
2016-08-21 18:15:48	-0.882	13.099	-13.8163	1.6626
2016-08-21 18:15:49	-0.842	13.092	0.737685	1.6189
2016-08-21 18:15:50	-0.795	13.099	-2.62632	1.6731
2016-08-21 18:15:51	-0.773	13.108	-2.90932	1.6598
2016-08-21 18:15:52	-0.73	13.116	6.56968	1.6576
2016-08-21 18:15:53	-1.052	13.129	3.20168	1.6958
2016-08-21 18:15:54	-0.854	13.116	2.93268	1.6849
2016-08-21 18:15:55	-0.845	13.102	7.42868	1.6852
2016-08-21 18:15:56	-0.826	13.095	8.66268	1.7051
2016-08-21 18:15:57	-0.805	13.112	-1.02132	1.7137
2016-08-21 18:15:58	-0.798	13.115	3.54868	1.6775
2016-08-21 18:15:59	-0.78	13.116	9.52868	1.6958
2016-08-21 18:16:00	-0.773	13.115	4.66968	1.7221
2016-08-21 18:16:01	-0.776	13.117	4.42068	1.7063
2016-08-21 18:16:02	-0.751	13.115	5.75668	1.7072
2016-08-21 18:16:03	-0.757	13.103	2.50268	1.7147
2016-08-21 18:16:04	-0.754	13.111	2.33868	1.7035
2016-08-21 18:16:05	-0.737	13.12	2.21768	1.7038
2016-08-21 18:16:06	-0.731	13.133	2.09968	1.7044
2016-08-21 18:16:07	-0.936	13.148	1.98868	1.7047
2016-08-21 18:16:08	-1.489	13.155	4.91668	1.7054
2016-08-21 18:16:09	-2.161	13.152	0.207685	1.7184
2016-08-21 18:16:10	-2.841	13.187	0.109685	1.701
2016-08-21 18:16:11	-3.683	13.196	-3.10032	1.7007
2016-08-21 18:16:12	-4.394	13.207	6.18368	1.6874
2016-08-21 18:16:13	-4.768	13.207	4.51068	1.7243
2016-08-21 18:16:14	-5.226	13.209	1.31868	1.7203
2016-08-21 18:16:15	-3.901	13.211	1.22268	1.7091
2016-08-21 18:16:16	-4.533	13.213	4.19468	1.7091
2016-08-21 18:16:17	-4.682	13.212	4.05268	1.7221
2016-08-21 18:16:18	-5.151	13.216	2.42568	1.7234
2016-08-21 18:16:19	-6.306	13.209	12.1177	1.7181
2016-08-21 18:16:20	-4.67	13.21	12.3117	1.7596
2016-08-21 18:16:21	-4.771	13.206	17.4397	1.7776
2016-08-21 18:16:22	-4.411	13.212	17.2457	1.7922
2016-08-21 18:16:23	-4.815	13.212	17.8557	1.799
2016-08-21 18:16:24	-5.127	13.216	18.0987	1.8089
2016-08-21 18:16:25	-5.484	13.217	13.8397	1.8179
2016-08-21 18:16:26	-4.163	13.217	14.0047	1.8089
2016-08-21 18:16:27	-4.498	13.218	11.4357	1.8142
2016-08-21 18:16:28	-3.796	13.206	8.84468	1.8098
2016-08-21 18:16:29	-3.405	13.186	6.85768	1.8015
2016-08-21 18:16:30	-4.182	13.17	5.08568	1.7959
2016-08-21 18:16:31	-5.342	13.154	2.77968	1.7897
2016-08-21 18:16:32	-4.941	13.129	1.53768	1.7841
2016-08-21 18:16:33	-4.077	13.095	1.88968	1.7826
2016-08-21 18:16:34	-4.014	13.079	2.88568	1.7903
2016-08-21 18:16:35	-3.995	13.104	2.73368	1.7909
2016-08-21 18:16:36	-3.976	13.121	2.59168	1.7916
2016-08-21 18:16:37	-3.946	13.086	2.45868	1.7922
2016-08-21 18:16:38	-4.114	13.096	2.33668	1.7928
2016-08-21 18:16:39	-4.493	13.1	0.179685	1.7841
2016-08-21 18:16:40	-4.17	13.135	-2.42232	1.773
2016-08-21 18:16:41	-3.802	13.141	-3.85832	1.7655
2016-08-21 18:16:42	-3.231	13.148	-2.16332	1.7711
2016-08-21 18:16:43	-2.588	13.156	-6.31532	1.7519
2016-08-21 18:16:44	-2.375	13.159	-3.71032	1.7602
2016-08-21 18:16:45	-2.628	13.182	-3.25632	1.7606
2016-08-21 18:16:46	-1.234	13.204	-6.14632	1.7463
2016-08-21 18:16:47	-0.906	13.209	-11.7313	1.7187
2016-08-21 18:16:48	-0.338	13.211	-12.9573	1.7082
2016-08-21 18:16:49	-0.669	13.212	-11.9623	1.7066
2016-08-21 18:16:50	-0.71	13.211	-9.29932	1.7125
2016-08-21 18:16:51	-0.693	13.21	-7.95432	1.7147
2016-08-21 18:16:52	-0.685	13.205	-6.50632	1.7171
2016-08-21 18:16:53	-0.872	13.204	-7.60832	1.7094
2016-08-21 18:16:54	-0.762	13.207	-7.89732	1.7044
2016-08-21 18:16:55	-0.975	13.211	-6.16232	1.7088
2016-08-21 18:16:56	-1.188	13.212	-5.24232	1.71
2016-08-21 18:16:57	-1.264	13.215	-2.20532	1.7212
2016-08-21 18:16:58	-1.065	13.216	0.862685	1.7333
2016-08-21 18:16:59	-1.033	13.217	1.83168	1.7382
2016-08-21 18:17:00	-1.017	13.217	1.73968	1.7385
2016-08-21 18:17:01	-0.991	13.222	1.64868	1.7392
2016-08-21 18:17:02	-0.978	13.223	1.55568	1.7395
2016-08-21 18:17:03	-1.396	13.223	1.46968	1.7398
2016-08-21 18:17:04	-2.039	13.223	-4.84032	1.7125
2016-08-21 18:17:05	-2.712	13.227	-0.707315	1.7286
2016-08-21 18:17:06	-3.453	13.229	-0.670315	1.7286
2016-08-21 18:17:07	-4.343	13.229	5.81668	1.7565
2016-08-21 18:17:08	-5.355	13.229	5.49368	1.7581
2016-08-21 18:17:09	-6.447	13.23	3.12068	1.75
2016-08-21 18:17:10	-6.34	13.23	0.972685	1.742
2016-08-21 18:17:11	-3.78	13.23	0.891685	1.742
2016-08-21 18:17:12	-5.867	13.22	5.54068	1.763
2016-08-21 18:17:13	-5.624	13.205	8.83068	1.7785
2016-08-21 18:17:14	-5.01	13.181	16.5527	1.8167
2016-08-21 18:17:15	-3.722	13.162	13.9157	1.8126
2016-08-21 18:17:16	-3.378	13.141	11.3827	1.808
2016-08-21 18:17:17	-3.044	13.113	9.01068	1.8027
2016-08-21 18:17:18	-2.818	13.076	6.05968	1.7937
2016-08-21 18:17:19	-2.661	13.076	3.43768	1.7866
2016-08-21 18:17:20	-2.368	13.061	1.96368	1.7816
2016-08-21 18:17:21	-0.834	13.104	3.35868	1.7888
2016-08-21 18:17:22	-0.676	13.076	3.17468	1.7894
2016-08-21 18:17:23	-0.749	13.041	3.01168	1.79
2016-08-21 18:17:24	-0.811	13.076	2.84368	1.7909
2016-08-21 18:17:25	-0.897	13.087	2.70168	1.7912
2016-08-21 18:17:26	-0.993	13.079	2.55768	1.7919
2016-08-21 18:17:27	-1.21	13.094	2.42368	1.7925
2016-08-21 18:17:28	-1.419	13.088	2.29968	1.7931
2016-08-21 18:17:29	-1.487	13.102	2.16968	1.7934
2016-08-21 18:17:30	-1.258	13.107	2.05868	1.794
2016-08-21 18:17:31	-1.213	13.105	1.95168	1.7943
2016-08-21 18:17:32	-1.183	13.112	1.84668	1.7947
2016-08-21 18:17:33	-1.146	13.118	1.75468	1.7956
2016-08-21 18:17:34	-1.117	13.114	1.66568	1.7959
2016-08-21 18:17:35	-1.104	13.102	1.57268	1.7962
2016-08-21 18:17:36	-1.056	13.128	1.48868	1.7965
2016-08-21 18:17:37	-1.034	13.125	-3.86932	1.7736
2016-08-21 18:17:38	-1.016	13.121	-8.67332	1.7506
2016-08-21 18:17:39	-0.991	13.127	-13.3583	1.7258
2016-08-21 18:17:40	-0.968	13.124	-16.9323	1.7041
2016-08-21 18:17:41	-0.938	13.12	-9.67532	1.7286
2016-08-21 18:17:42	-0.93	13.118	-8.94032	1.7271
2016-08-21 18:17:43	-0.909	13.12	-6.51132	1.7336
2016-08-21 18:17:44	-0.889	13.121	0.356685	1.7612
2016-08-21 18:17:45	-0.876	13.126	0.457685	1.7618
2016-08-21 18:17:46	-0.865	13.12	-3.04532	1.7466
2016-08-21 18:17:47	-0.835	13.118	-1.03532	1.754
2016-08-21 18:17:48	-1.43	13.109	0.424685	1.7599
2016-08-21 18:17:49	-2.064	13.125	1.82368	1.7664
2016-08-21 18:17:50	-2.748	13.13	3.05768	1.773
2016-08-21 18:17:51	-3.537	13.124	1.09068	1.7655
2016-08-21 18:17:52	-4.454	13.124	2.25368	1.7711
2016-08-21 18:17:53	-5.488	13.133	-2.40032	1.7519
2016-08-21 18:17:54	-6.607	13.133	-0.445315	1.7593
2016-08-21 18:17:55	-7.847	13.133	0.960685	1.7649
2016-08-21 18:17:56	-5.239	13.157	2.56468	1.773
2016-08-21 18:17:57	-5.285	13.17	0.944685	1.7668
2016-08-21 18:17:58	-7.962	13.187	0.218685	1.764
2016-08-21 18:17:59	-6.666	13.191	-0.481315	1.7609
2016-08-21 18:18:00	-5.155	13.205	-2.53032	1.7519
2016-08-21 18:18:01	-6.435	13.212	-4.04232	1.7441
2016-08-21 18:18:02	-4.898	13.211	-6.48532	1.7314
2016-08-21 18:18:03	-5.255	13.218	-5.15932	1.7342
2016-08-21 18:18:04	-5.343	13.217	-7.80432	1.7203
2016-08-21 18:18:05	-4.247	13.216	-6.32632	1.7234
2016-08-21 18:18:06	-4.541	13.215	-0.211315	1.7472
2016-08-21 18:18:07	-4.513	13.212	-0.128315	1.7475
2016-08-21 18:18:08	-3.952	13.209	-2.77732	1.7361
2016-08-21 18:18:09	-3.681	13.211	-2.83432	1.7342
2016-08-21 18:18:10	-4.7	13.214	-2.85132	1.733
[truncated: 2,868 more rows]
